# Supplementary material for: Biological conversion assay using Clostridium phytofermentans to estimate plant feedstock quality
Source: Biotechnol Biofuels. 2012 Feb 8;5:5. doi: 10.1186/1754-6834-5-5 (PMC3348094; doi:10.1186/1754-6834-5-5)
Supplement: Additional file 2 — Raw ELISA binding of data from four cell-wall extraction using 147 glycan-directed antibodies of Sorghum bicolor near-isogenic lines. [file 1754-6834-5-5-S2.XLS]

## Sheet: Oxalate Fraction
	wtunino1	wtunino2	wtunino3	wtunino4	wtunino5	bmr6unino1	bmr6unino2	bmr6unino3	bmr6unino4	bmr6unino5	bmr12unino1	bmr12unino2	bmr12unino3	bmr12unino4	bmr6/12unino1	bmr6/12unino2	bmr6/12unino3	bmr6/12unino4	bmr6/12unino5	wtino1	wtino2	wtino3	wtino4	wtino5	bmr6ino1	bmr6ino2	bmr6ino3	bmr6ino4	bmr6ino5	bmr12ino1	bmr12ino2	bmr12ino3	bmr12ino4	bmr12ino5	bmr6/12ino1	bmr6/12ino2	bmr6/12ino3	bmr6/12ino4	bmr6/12ino5
CCRC-M54	0	0	0	0	0	0	0	0.0805	0	0	0.017	0	0	0	0.026	0	0	0	0	0	0	0	0	0	0	0	0	0	0.007	0	0.0045	0	0	0	0	0	0.003	0	0
CCRC-M48	0	0	0	0	0	0	0	0.001	0	0	0.026	0	0	0	0.026	0	0	0	0	0	0	0	0	0	0.0045	0	0	0	0.0105	0.0045	0.0015	0.0005	0	0	0	0.0005	0.0035	0	0
CCRC-M49	0	0	0	0	0	0	0.005	0.011	0	0	0.016	0	0	0	0.02	0	0	0	0	0	0	0	0	0.0215	0.0005	0.0255	0	0	0.005	0.0115	0.0185	0.0175	0.0035	0.0265	0	0	0	0.0185	0.0085
CCRC-M96	0	0	0	0	0.0015	0	0.008	0.052	0	0	0.023	0	0	0	0.02	0	0	0	0	0	0	0	0.002	0.005	0.004	0	0	0	0.016	0.02	0.02	0.012	0	0.005	0	0	0	0.002	0
CCRC-M50	0	0	0	0	0	0	0.001	0.016	0	0	0.016	0	0	0	0.022	0	0	0	0	0	0	0	0	0.0125	0.001	0.006	0	0	0.0205	0.011	0.0155	0.0085	0.0055	0.0315	0	0.0015	0.0025	0.0145	0.0055
CCRC-M51	0	0	0	0	0	0	0.019	0.113	0.0055	0	0.016	0	0	0	0.022	0	0	0	0	0	0	0	0	0.0145	0	0.0025	0.001	0	0.015	0.0155	0.0095	0	0	0.0085	0	0.0045	0.0075	0	0
CCRC-M53	0	0	0	0	0	0	0	0.0825	0	0	0.017	0	0	0	0.023	0	0	0	0	0	0	0	0	0	0	0	0	0	0.0185	0	0	0	0	0	0	0	0.005	0.001	0
CCRC-M100	0.0005	0	0	0	0	0	0	0.2695	0	0	0.023	0	0.0085	0	0.026	0	0	0	0	0	0	0.0085	0	0	0.0105	0.0085	0	0	0	0.0325	0.0015	0	0	0	0	0	0.0035	0	0
CCRC-M103	0	0	0	0	0	0	0	0.216	0	0	0.019	0.013	0.014	0.004	0.024	0	0	0	0	0.003	0	0.0075	0.006	0.004	0.012	0.011	0	0	0	0.033	0.01	0	0	0.012	0	0	0.0015	0.003	0
CCRC-M58	0	0	0	0	0	0	0	0.377	0	0	0.018	0.026	0.0365	0.0135	0.028	0	0	0	0	0.0065	0	0.004	0	0	0	0	0	0	0	0.01	0	0	0	0.0335	0	0	0.012	0	0
CCRC-M86	0	0	0	0	0.0025	0	0	0.2505	0	0	0.019	0.0025	0	0.0015	0.023	0	0	0	0	0	0	0	0	0.0155	0.008	0.014	0	0	0.007	0.035	0.0155	0	0	0.0085	0	0	0.013	0	0
CCRC-M55	0	0	0	0	0	0	0	0.0375	0	0	0.017	0	0	0	0.021	0	0	0	0	0	0	0	0	0.0015	0.0015	0.0015	0	0	0.014	0.0125	0.0015	0	0	0	0	0	0	0.0055	0
CCRC-M52	0	0	0	0	0	0	0.0075	0.1695	0	0	0.018	0.0045	0	0	0.023	0	0	0	0	0	0	0	0.0065	0.02	0.0065	0	0	0.006	0.01	0.0095	0.01	0	0.004	0.011	0	0.07	0	0.005	0.006
CCRC-M99	0	0	0	0	0	0	0	0.1165	0	0	0.021	0	0	0	0.024	0	0	0	0	0	0	0.0065	0	0	0	0	0	0	0	0	0.006	0	0	0.007	0	0	0.0045	0	0
CCRC-M95	0	0	0	0	0.0045	0	0.007	0.383	0	0	0.028	0.024	0.0755	0.0465	0.032	0	0	0.0005	0.0105	0.009	0	0.0055	0.021	0.0075	0.006	0.003	0	0.0065	0.0165	0.037	0.026	0.012	0	0.0385	0.002	0	0.0095	0.003	0.0005
CCRC-M101	0	0	0	0	0	0	0.004	0.318	0	0	0.022	0.032	0.044	0.037	0.035	0	0	0.001	0	0.008	0	0.0205	0.0015	0.0045	0.015	0.012	0	0	0.0195	0.046	0.0205	0.0095	0	0.0075	0	0.0055	0.0205	0.0015	0
CCRC-M104	0	0	0	0.0005	0.004	0	0.026	0.341	0.0105	0.001	0.028	0.032	0.063	0.059	0.044	0	0	0	0.0025	0.01	0	0.0185	0.001	0.005	0.013	0.007	0.001	0.016	0.0395	0.055	0.027	0.003	0	0.025	0.004	0.0115	0.0225	0.001	0
CCRC-M89	0	0	0	0.0045	0.005	0	0.0055	0.4735	0	0	0.03	0.0475	0.079	0.059	0.028	0	0	0	0	0.009	0	0.0015	0.009	0	0.008	0.008	0.009	0	0.016	0.026	0	0.002	0.005	0.012	0	0	0.0125	0.002	0.005
CCRC-M93	0	0	0	0	0	0	0.001	0.315	0	0	0.023	0.019	0.0225	0.0135	0.028	0	0	0	0	0.005	0	0.009	0	0	0.013	0.005	0	0	0.039	0.028	0.0095	0	0	0.009	0	0	0.015	0	0
CCRC-M87	0	0	0	0	0.01	0	0.0285	0.4715	0	0	0.025	0.0175	0.063	0.039	0.041	0	0	0.0035	0	0.0095	0	0.013	0	0.0105	0.029	0.005	0	0.0065	0	0.058	0.0255	0.0095	0	0.0375	0.0005	0.001	0.027	0.0155	0
CCRC-M88	0	0	0	0.0015	0.0135	0	0.025	0.454	0	0	0.03	0.024	0.0665	0.0455	0.039	0	0	0	0	0.01	0	0.021	0.0015	0	0.009	0.009	0.0015	0	0.026	0.044	0.032	0.01	0	0.0345	0.0015	0.002	0.02	0.003	0
CCRC-M57	0	0	0	0	0	0	0	0.015	0	0	0.019	0.004	0	0	0.024	0	0	0	0	0	0	0	0	0.005	0	0.0115	0	0	0.0235	0.0015	0.0175	0	0	0	0	0	0.002	0.0055	0
CCRC-M90	0	0.0615	0	0	0	0	0	0	0	0	0.021	0	0	0	0.018	0.0505	0.0985	0	0	0	0	0	0	0	0	0.004	0	0	0.004	0.001	0	0	0	0	0	0	0.0015	0	0
CCRC-M111	0	0	0	0	0.002	0	0	0.0075	0	0	0.018	0.0035	0	0	0.024	0	0	0	0	0	0	0	0	0.0065	0.0055	0.0005	0	0	0.0145	0.0125	0.0305	0.0015	0	0.0245	0	0	0	0	0
CCRC-M108	0.001	0	0	0	3.47e-18	0	0	0.0225	0	0	0.023	0	0	0	0.03	0	0	0	0	0	0	0.0055	0	0.014	0.004	0.008	0	0	0.003	0.018	0.0545	0.0195	0	0.004	0	0	0	0.0005	0
CCRC-M109	0	0	0	0	0	0	0	0.0535	0	0	0.022	0	0	0	0.023	0	0	0	0	0	0	0.0125	0.001	0	0.0095	0	0	0	0.009	0.0105	0.03	0.015	0	0	0	0	0.0035	0.003	0
CCRC-M102	0	0	0	0	0	0	0	0.353	0	0	0.018	0.002	0.0375	0.0265	0.025	0	0	0	0	0	0	0.008	0	0.015	0.004	0.046	0	0	0	0.017	0.016	0	0.0025	0.017	0	0	0.005	0.003	0
CCRC-M39	0.0645	0	0.0535	0	0	0.0235	0.008	0.308	0	0	0.026	0.025	0.0295	0.0125	0.025	0	0	0	0	0	0.004	0.005	0	0.032	0	0.0125	0	0.012	0.0225	0.0025	0.0325	0.0115	0.005	0.029	0.007	0.008	0.017	0.0275	0
CCRC-M106	0	0	0	0	0	0	0	0.347	0	0	0.023	0	0.1155	0.0465	0.026	0	0	0	0.0055	0	0	0.0045	0	0.0135	0	0	0	0	0.0235	0	0	0	0.005	0.0045	0	0	0.0015	0	0.005
CCRC-M84	0	0	0.001	0	0	0.001	0	0.389	0	0	0.018	0	0.0225	0.0145	0.021	0	0	0	0	0	0	0.0005	0	0	0.0015	0.0015	0	0	0	0.0185	0.0055	0.0025	0	0.004	0	0	0	0	0
CCRC-M1	0	0	0	0	0	0	0	0.443	0	0	0.026	0.092	0.166	0.104	0.027	0	0	0	0	0.0065	0	0	0	0.025	0	0	0	0.019	0.0095	0.0055	0.0135	0	0	0.03	0	0	0.008	0.0025	0
CCRC-M40	0	0.0215	0	0	0.1015	0	0.053	0.006	0.035	0	0.444	0.023	0.1145	0.1055	0.45	0	0	0	0.049	0.069	0.1135	0.1395	0.093	0.1335	0.059	0.086	0.115	0.1065	0.109	0.262	0.222	0.129	0.0865	0.1615	0.0865	0.0695	0.0985	0.064	0.0595
CCRC-M119	0	0	0	0	0	0	0.0125	0.0145	0	0	0.028	0.0095	0	0	0.033	0	0	0	0	0	0.0315	0.0425	0.0335	0	0.02	0.01	0.0345	0	0	0.025	0.0425	0.0135	0	0	0.0195	0.0225	0.0235	0.0155	0
CCRC-M115	0	0	0	0	0	0	0	0	0	0	0.016	0	0	0	0.021	0	0	0	0	0	0	0.014	0.0045	0.0025	0.006	0	0	0	0	0.005	0.01	0.012	0	0	0	0	0.01	0.01	0
CCRC-M110	0	0	0	0	0.004	0	0.0085	0.0145	0	0	0.018	0.0095	3.47e-18	0	0.025	0	0	0	0	0	0	0.009	0	0.006	0.009	0.002	0	0	0.0185	0.009	0.047	0.008	0.003	0.013	0	0	0	0.011	0
CCRC-M105	0	0	0	0.025	0	0	0	0	0	0	0.029	0	0	0	0.027	0	0	0.032	0	0	0	0	0.0185	0.008	0.0165	0.0075	0.0015	0.018	0.0125	0.0085	0.017	0.017	0.003	0.011	0	0	0.0025	0.008	0.005
CCRC-M117	0	0	0	0	0.0035	0	0	0.0135	0	0	0.019	0	0	0	0.026	0	0	0	0	0	0	0.017	0	0	0.014	0.001	0	0	0	0.017	0.01	0.003	0	0	0	0.004	0.008	0	0
CCRC-M113	0	0	0	0	0	0	0	0.014	0	0	0.03	0	0	0	0.027	0	0	0	0	0.003	0.0145	0.013	0.0205	0.0125	0.0045	0.0075	0.0125	0.0245	0.0305	0.0135	0.021	0.028	0	0.0055	0.0095	0.01	0.004	0.01	0.0025
CCRC-M120	0	0	0	0	0	0	0	0.005	0	0	0.021	0.003	0	0	0.022	0	0	0	0	0	0	0.0155	0.003	0.0035	0.013	0.021	0	0	0.004	0.028	0.015	0.019	0	0	0	0.0055	0.0045	0.003	0
CCRC-M118	0	0	0	0	0.0125	0	0.005	0.024	0	0	0.023	0	0.0055	0.0035	0.027	0	0	0	0	0.0085	0	0.0265	0.0125	0.0065	0.0385	0.0305	0	0	0.013	0.0305	0.041	0.016	0	0.0125	0	0.0045	0.0135	0.013	0
CCRC-M116	0	0	0	0	0	0	0	0.034	0	0	0.022	0	0	0	0.023	0	0	0	0	0	0	0.008	0	0.0035	0.0205	0.0025	0	0	0	0.0015	0.018	0.005	0	0.0085	0	0	0	0	0
CCRC-M114	0.069	0.0625	0.076	0.122	0.071	0.133	0.1955	0.3455	0.0845	0.0655	0.128	0.1575	0.112	0.128	0.097	0.0385	0.0635	0.162	0.0335	0.1105	0.0455	0.183	0	0.069	0.224	0.183	0	0	0.0485	0.123	0.274	0.242	0.025	0.023	0	0.077	0.095	0.034	0.001
CCRC-M154	0.4935	0.5	0.4725	0.5245	0.5145	0.4515	0.4865	0.5015	0.574	0.36	0.581	0.5865	0.4825	0.5135	0.529	0.473	0.501	0.5155	0.571	0.419	0.4745	0.5905	0.194	0.4785	0.5675	0.5225	0.031	0.0345	0.0445	0.6815	0.6075	0.5915	0.4005	0.4995	0.0905	0.4975	0.4825	0.1025	0.3605
CCRC-M150	0.3715	0.423	0.3645	0.481	0.4065	0.3645	0.458	0.472	0.4465	0.3225	0.483	0.473	0.4215	0.3585	0.428	0.37	0.374	0.455	0.5105	0.2975	0.3195	0.526	0.124	0.305	0.486	0.387	0.063	0.049	0.0905	0.512	0.553	0.503	0.2345	0.268	0.0875	0.252	0.311	0.186	0.2125
MAC265	0	0	0	0	0	0	0.0205	0.0205	0	0	0.03	0.0285	0	0	0.026	0	0	0.0035	0	0.0005	0.045	0.041	0.018	0.0065	0.0075	0.0085	0.012	0.0315	0.002	0.0125	0.023	0.038	0	0.0285	0.029	0.025	0.021	0.029	0
CCRC-M97	0.043	0.0755	0.068	0.0865	0.0585	0.051	0.0795	0.1085	0.048	0.0175	0.093	0.1155	0.0635	0.0665	0.094	0.0845	0.0545	0.1105	0.079	0.0805	0.1105	0.2345	0.0555	0.163	0.2045	0.1785	0.0355	0.012	0.0615	0.3115	0.2495	0.2575	0.1345	0.104	0.1165	0.1415	0.1665	0.1825	0.0555
CCRC-M98	0	0	0	0	0	0	0	0	0	0	0.026	0	0	0	0.024	0	0	0	0	0	0	0	0	0	0	0	0	0	0	0.0005	0	0	0	0	0	0	0	0.0045	0
CCRC-M94	0	0	0	0	0	0	0	0	0	0	0.025	0	0	0	0.027	0	0	0	0	0	0.0005	0.0095	0.0035	0.0095	0.0205	0.0185	0	0	0.0215	0.0225	0.031	0.054	0	0.0125	0	0	0.0055	0.028	0
CCRC-M5	0.001	0	0	0	0	0	0.0115	0	0	0.059	0.027	0	0	0	0.031	0	0	0	0	0	0.003	0.007	0	0.0015	0.01	0.016	0	0	0	0.01	0.0175	0.0135	0	0.0075	0.008	0.005	0.01	0.0175	0
CCRC-M2	0	0.0045	0	0.008	0	0	0.02	0.018	0	0	0.051	0.008	0	0	0.041	0	0.0025	0.003	0	0.006	0.0705	0.0285	0.0875	0.0075	0.0295	0.0245	0.0415	0.0035	0.001	0.0245	0.0435	0.0505	0	0.0345	0.1045	0.0685	0.0625	0.0575	0.0025
CCRC-M23	0.6955	0.5485	0.5655	0.5855	0.6055	0.5465	0.4565	0.4585	0.56	0.385	0.633	0.5685	0.5845	0.6005	0.61	0.5205	0.5585	0.6085	0.572	0	0	0	0	0	0.0015	0	0	0	0	0.0145	0	0	0.0085	0	0	0	0.001	0	0
CCRC-M17	0.045	0.078	0.043	0.076	0.0225	0.08	0.058	0.074	0.0205	0.0185	0.112	0.124	0.0055	0.0045	0.173	0.234	0.085	0.071	0.0255	0.0015	0.0055	0.0155	0	0	0.009	0.011	0.0085	0.008	0	0.047	0.0105	0.0045	0	0.003	0.0055	0	0.0085	0	0
CCRC-M19	0	0	0	0	0	0	0	0.0065	0.001	0	0.022	0.0045	0.009	0	0.027	0.006	0	0	0	0	0	0.005	0	0.0025	0.006	0.002	0	0.0005	0	0.02	0.0015	0.0115	0	0.0235	0	0.005	0.008	0.0145	0.009
CCRC-M18	0	0	0	0	0	0	0.003	0	0	0	0.022	0	0	0	0.023	0.0595	0	0	0	0	0	0	0	0.023	0.0025	0.0085	0	0	0.01	0.0165	0.0145	0.0085	0.002	0.008	0	0	0.005	0.0095	0
CCRC-M56	0	0	0	0	0	0	0	0.006	0	0	0.016	0	0	0	0.026	0	0	0	0	0	0	0	0	0	0	0	0	0	0	0.004	0.0055	0	0	0	0	0	0	0.0095	0
CCRC-M16	0.002	0.4205	0	0.4815	0.186	0.001	0.326	0.354	0.2245	0.1925	0.492	0.485	0.232	0.192	0.512	0.4055	0.3605	0.3315	0.2775	0	0	0	0	0.0115	0.009	0.003	0	0.0015	0.029	0.016	0.003	0.004	0	0.0035	0	0	0.005	0	0
JIM137	0	0	0	0.0105	0	0.0805	0.029	0.005	0.0135	0.014	0.059	0.003	0	0.007	0.056	0	0.0395	0.0575	0	0	0.024	0.0045	0.01	0.0125	0.009	0	0	0	0.0045	0.016	0.0355	0.0095	0	0.0015	0.015	0.0005	0.0155	0.0175	0
JIM101	0.05	0.094	0.041	0.127	0.263	0.039	0.1075	0.1105	0.1825	0.0235	0.075	0.0775	0.103	0.12	0.144	0.111	0.058	0.191	0.1085	0.0365	0.3155	0.0905	0.408	0.0315	0.112	0.077	0.149	0.1975	0.201	0.082	0.0785	0.0595	0.023	0.0305	0.1515	0.1155	0.1095	0.3045	0.117
CCRC-M61	0.071	0.1905	0.066	0.1395	0.105	0.043	0.085	0.069	0.078	0.0135	0.065	0.065	0.023	0.033	0.136	0.1305	0.1895	0.0975	0.073	0.0485	0.2285	0.0485	0.069	0.0585	0.0695	0.1065	0.09	0.0065	0.0735	0.0335	0.0345	0.0495	0.0095	0.0095	0.0435	0.0615	0.0675	0.1055	0.0395
CCRC-M30	0	0	0	0	0	0	0	0	0	0	0.127	0	0	0	0.146	0	0	0	0	0	0.117	0.0205	0	0.027	0	0	0.0015	0.008	0	0	0	0	0	0.024	0.058	0	0.0355	0	0.006
CCRC-M75	0	0	0	0	0	0	0.006	0.005	0	0	0.019	0	0	0	0.025	0	0	0	0	0.0045	0	0.003	0	0.0085	0.001	0.004	0	0	0.0095	0.013	0.0185	0	0	0.0185	0	0.007	0.015	0.0025	0
CCRC-M70	0	0	0	0	0	0	0	0	0	0	0.02	0	0	0	0.025	0	0	0	0	0	0	0	0	0	0	0	0	0	0.007	0	0	0	0	0.013	0	0	0	0.0025	0
CCRC-M74	0	0	0	0	0	0	0.0015	0	0	0	0.024	0	0	0	0.026	0	0	0	0	0	0	0	0	0	0.0045	0.0095	0	0	0.008	0.0135	0.007	0	0	0.0045	0	0	0.0035	0.006	0
JIM93	0	0	0	0.0085	0.0085	0	0.0155	0.0335	0.0065	0.0035	0.034	0.0215	0.0525	0.0305	0.052	0.0005	0	0.0165	0.0065	0.0115	0.0605	0.069	0.05	0.021	0.047	0.04	0.026	0	0	0.045	0.031	0.032	0.003	0.022	0.0755	0.051	0.036	0.021	0.007
JIM94	0	0.0095	0	0.0095	0.034	0	0.0185	0.0285	0.017	0.004	0.032	0.0045	0.052	0.039	0.059	0	0	0.0125	0.02	0.031	0.0725	0.064	0.0575	0.0135	0.045	0.04	0.0855	0.0155	0.0055	0.057	0.05	0.05	0.003	0.0405	0.0655	0.05	0.075	0.041	0.008
JIM11	0	0	0	0	0	0	0	0.01	0	0	0.024	0	0	0	0.029	0	0	0	0	0.005	0.0305	0.031	0.026	0.0005	0.0255	0.0185	0.032	0	0.0065	0.0415	0	0.0335	0	0.0125	0.0085	0.02	0.026	0.0015	0.0025
MAC204	0.0555	0.0405	0.0485	0.064	0.0755	0.0685	0.1245	0.1365	0.08	0.06	0.115	0.1365	0.2075	0.1435	0.196	0.1505	0.0615	0.106	0.147	0.09	0.1765	0.094	0.1275	0.0975	0.171	0.163	0.1415	0.0545	0.0135	0.154	0.22	0.141	0.036	0.0565	0.1525	0.112	0.138	0.212	0.014
JIM20	0.0345	0.0145	0.0255	0.045	0.132	0.0425	0.1465	0.1525	0.0975	0.0685	0.109	0.0835	0.202	0.146	0.136	0.1355	0.0535	0.114	0.1335	0.0665	0.1445	0.085	0.1505	0.04	0.222	0.127	0.1425	0.032	0.02	0.183	0.1715	0.1585	0.0335	0.06	0.1805	0.091	0.138	0.1135	0.0495
JIM14	0.2625	0.192	0.1585	0.256	0.2025	0.2765	0.294	0.296	0.2395	0.191	0.271	0.277	0.3485	0.3385	0.316	0.246	0.278	0.361	0.1895	0.229	0.4455	0.267	0.237	0.238	0.4075	0.3355	0.523	0.133	0.0495	0.3755	0.27	0.262	0.144	0.189	0.2845	0.195	0.28	0.18	0.226
MAC207	0.037	0.0265	0.022	0.0185	0.0325	0.021	0.0425	0.0745	0.0355	0.0005	0.089	0.0485	0.0725	0.0635	0.11	0.0365	0.0405	0.0455	0.0385	0.0425	0.1335	0.1255	0.062	0.0625	0.0995	0.0945	0.097	0.0535	0.0605	0.1835	0.179	0.097	0.037	0.0435	0.0905	0.0655	0.0785	0.062	0.021
JIM19	0.0815	0.1345	0.0725	0.14	0.275	0.1655	0.2895	0.3605	0.2905	0.1645	0.302	0.3305	0.392	0.336	0.312	0.2665	0.1955	0.345	0.2555	0.2275	0.412	0.2745	0.353	0.144	0.4175	0.2415	0.373	0.105	0.0305	0.3395	0.32	0.283	0.0945	0.333	0.335	0.2775	0.3075	0.322	0.1355
JIM12	0.107	0.0445	0.074	0.064	0.13	0.105	0.1505	0.2285	0.0995	0.123	0.208	0.1785	0.219	0.172	0.189	0.1615	0.1005	0.192	0.1805	0.146	0.143	0.1415	0.1155	0.039	0.2475	0.1805	0.1765	0.028	0.1515	0.3015	0.2605	0.1445	0.041	0.06	0.176	0.1345	0.2205	0.1785	0.065
CCRC-M133	0.741	0.6615	0.698	0.745	0.195	0.645	0.2425	0.2295	0.193	0.124	0.72	0.3035	0.256	0.277	0.732	0.5695	0.6145	0.67	0.272	0	0	0.007	0	0	0	0	0	0.007	0.003	0	0	0	0	0.016	0	0	0	0	0
CCRC-M107	0.208	0.2325	0.232	0.2115	0.265	0.215	0.2795	0.3265	0.2965	0.1525	0.388	0.3895	0.322	0.334	0.383	0.2555	0.2785	0.3435	0.3695	0	0	0.005	0.007	0	0.009	0.001	0	0	0.015	0.022	0.016	0.008	0	0.017	0	0	0.005	0	0.0005
JIM4	0.0135	0.0095	0.0095	0.0085	0.025	0.0195	0.063	0.12	0.029	0.0075	0.041	0.018	0.059	0.044	0.063	0.0245	0.0555	0.0605	0.037	0.0445	0.0735	0.091	0.0445	0.053	0.126	0.075	0.0675	0.02	0.02	0.111	0.117	0.078	0.0055	0.074	0.0645	0.04	0.062	0.057	0.0205
CCRC-M31	0	0.0075	0	0.0005	0.023	0	0.0325	0.0695	0.0105	0.005	0.028	0.0445	0.018	0.009	0.025	0.0045	0.0115	0.0175	0.0175	0.033	0.0075	0.0335	0	0.0305	0.0325	0.0335	0	0	0.0275	0.0525	0.0905	0.0455	0.0255	0.0195	0.0085	0.0235	0.0305	0.0315	0.0165
JIM17	0.014	0.0255	0.013	0.036	0.0205	0.057	0.069	0.182	0.047	0.0255	0.1	0.082	0.0495	0.0725	0.057	0.0075	0.0125	0.05	0.011	0.0845	0.0945	0.1575	0.086	0.0465	0.102	0.154	0.037	0.0095	0.0895	0.051	0.1295	0.0875	0.014	0.0245	0.0355	0.0905	0.0415	0.0405	0.03
CCRC-M26	0	0.0295	0	0	0	0	0.0145	0.0305	0	0	0.041	0	0	0	0.039	0.0365	0.0275	0	0	0.0235	0.0155	0.05	0.0125	0	0.0625	0.0365	0.0055	0.0005	0.039	0.0675	0.065	0.024	0.0025	0.0035	0.0095	0.035	0.027	0.039	0
JIM15	0.036	0.021	0.009	0.0235	0.0395	0.044	0.098	0.124	0.0585	0.035	0.067	0.079	0.0965	0.0915	0.083	0.063	0.037	0.1035	0.0575	0.058	0.095	0.087	0.025	0.0645	0.1575	0.1325	0.078	0.0725	0.0265	0.1675	0.1645	0.1125	0.0645	0.0965	0.065	0.076	0.106	0.0905	0.0565
JIM8	0.008	0.0005	0.002	0	0.0165	0.021	0.015	0.071	0.0085	0.0045	0.067	0.035	0.0585	0.0245	0.065	0.0205	0.0155	0.0365	0.0305	0.0265	0.0885	0.055	0.034	0.0225	0.1395	0.0835	0.092	0	0.0295	0.1185	0.1375	0.1135	0.0285	0.1075	0.0455	0.062	0.077	0.0635	0.0335
CCRC-M85	0.0525	0.066	0.0275	0.037	0.035	0.0855	0.14	0.172	0.087	0.04	0.119	0.129	0.068	0.065	0.157	0.155	0.141	0.148	0.108	0.057	0.065	0.104	0.006	0.031	0.146	0.099	0.033	0	0.0115	0.253	0.2245	0.1515	0.0585	0.115	0.09	0.213	0.203	0.0155	0.0535
CCRC-M81	0.0245	0.0345	0.0105	0.0145	0	0.0415	0	0.315	0	0	0.091	0.003	0.017	0.008	0.125	0.0945	0.1065	0.1505	0	0	0.064	0.1085	0.0065	0.049	0.1605	0.1215	0.0085	0.004	0.0205	0.2225	0.2155	0.1795	0.087	0.119	0.092	0.1345	0.1545	0.0325	0.082
MAC266	0	0	0	0	0.018	0	0.0035	0	0	0	0.042	0.0025	0.003	0	0.039	0	0	0	0	0.013	0.0425	0.0325	0.0435	0	0.0535	0.0205	0.0685	0.0295	0	0.0445	0.0395	0.0045	0	0.0365	0.0645	0.0275	0.0135	0.0355	0
PN16.4B4	0	0	0	0	0	0	0.0035	0.0265	0	0	0.03	0.0045	0	0	0.026	0	0	0	0	0.0045	0.0125	0.024	0.0195	0.01	0.034	0.02	0.0085	0.001	0.0125	0.038	0.0265	0.0105	0	0.005	0.0145	0.017	0.024	0.0105	0
CCRC-M131	0.584	0.581	0.577	0.546	0.624	0.556	0.5145	0.5045	0.613	0.434	0.688	0.6265	0.628	0.618	0.637	0.551	0.541	0.448	0.689	0	0.0035	0.0135	0.018	0.0685	0.0155	0	0.004	0.0315	0.0055	0.0115	0.006	0.01	0	0.0335	0	0.0095	0.0005	0.014	0.001
CCRC-M38	0.6115	0.568	0.5415	0.5855	0.6145	0.4725	0.493	0.464	0.5425	0.4145	0.633	0.536	0.5585	0.5625	0.573	0.506	0.529	0.4945	0.6115	0	0	0.015	0	0	0.0065	0.0095	0	0	0	0.0115	0.0245	0.0125	0	0	0	0	0.01	0.0035	0
JIM5	0.6695	0.7345	0.6295	0.661	0.8565	0.6015	0.7895	0.5995	0.6235	0.476	0.784	0.6595	0.6885	0.7455	0.72	0.5395	0.5895	0.608	0.7665	0.041	0.1125	0.182	0.0775	0.1495	0.0725	0.1035	0.0625	0	0.0335	0.3775	0.285	0.18	0.0725	0.1515	0.1365	0.05	0.108	0.108	0.0095
CCRC-M69	0.3595	0.3845	0.2975	0.4005	0.4005	0.3455	0.4215	0.4355	0.4835	0.2825	0.342	0.4085	0.3395	0.3885	0.412	0.3355	0.3135	0.4395	0.4615	0.1295	0.0625	0.212	0	0.111	0.103	0.122	0	0	0.0015	0.153	0.2185	0.1975	0.0645	0.065	0.0135	0.071	0.103	0.0935	0
CCRC-M35	0.355	0.379	0.348	0.4515	0.3995	0.349	0.4115	0.4455	0.4435	0.2935	0.471	0.4375	0.3645	0.3695	0.411	0.311	0.353	0.4385	0.4515	0.1815	0.12	0.318	0	0.224	0.195	0.173	0	0	0.0275	0.305	0.3025	0.2685	0.121	0.203	0.07	0.14	0.174	0.0955	0.04
CCRC-M36	0.001	0.414	0	0.451	0.43	0.001	0.43	0.447	0.4745	0.317	0.498	0.479	0.404	0.422	0.373	0.374	0.404	0.412	0.4785	0.153	0.1105	0.2695	0	0.154	0.153	0.17	0	0	0.0175	0.287	0.2715	0.2365	0.0975	0.129	0.0585	0.1015	0.1515	0.1035	0.0075
CCRC-M14	0.5845	0.529	0.4955	0.5675	0.533	0.5165	0.5475	0.4795	0.498	0.3575	0.612	0.5175	0.49	0.485	0.562	0.431	0.507	0.5445	0.53	0.3375	0.24	0.473	0	0.384	0.399	0.317	0	0	0.175	0.577	0.5075	0.4755	0.331	0.3	0.216	0.348	0.412	0.3235	0.178
CCRC-M129	0.256	0.236	0.172	0.2785	0.264	0.248	0.2555	0.2925	0.3275	0.214	0.382	0.2665	0.168	0.226	0.368	0.232	0.236	0.4085	0.3385	0.042	0.0145	0.0295	0.002	0.0105	0.061	0.045	0	0	0.008	0.102	0.078	0.103	0	0.0115	0.0015	0.0225	0.0115	0.043	0
CCRC-M72	0	0.3645	0	0.384	0.4005	0	0.38	0.355	0.3905	0.26	0.318	0.388	0.3035	0.3625	0.438	0.3535	0.3395	0.424	0.4265	0.12	0.1005	0.2365	0	0.13	0.1495	0.1805	0	0	0.025	0.2615	0.2825	0.1885	0.098	0.124	0.0445	0.1045	0.1335	0.1405	0.007
CCRC-M34	0	0	0	0	0	0	0	0	0	0	0.02	0	0	0	0.019	0	0	0	0	0	0	0	0	0.0025	0	0.003	0	0	0.0055	0	0	0	0	0	0	0	0	0.0015	0
JIM136	0.0085	0.0205	0.0005	0.0245	0.0615	0.0915	0.025	0.013	0.0295	0.0465	0.086	0	0.0605	0.0875	0.075	0.0045	0.0555	0.0625	0.0045	0	0.0325	0.0245	0.0065	0.0115	0.007	0.013	0.0185	0.0095	0.008	0.016	0.003	0.016	0	0.0115	0.0215	0.0205	0.0225	0.016	0
JIM7	0	0.0085	0	0	0.0095	0.21	0.2035	0.0475	0.1425	0.1095	0.102	0.0055	0.0215	0.0855	0.092	0.0225	0.0895	0.0525	0	0.0025	0.0275	0.0285	0.001	0	0.0005	0.0085	0.013	0.0075	0.0055	0.0065	0.0085	0.0245	0	0	0	0.0075	0.0085	0.0165	0
JIM133	0.086	0.1015	0.057	0.0825	0.139	0.101	0.1995	0.2135	0.162	0.0725	0.124	0.1535	0.174	0.149	0.158	0.1415	0.1125	0.2155	0.117	0.1215	0.4385	0.2745	0.2675	0.1845	0.27	0.242	0.3235	0.1925	0.2735	0.323	0.3285	0.2625	0.182	0.2995	0.2245	0.2085	0.2225	0.3495	0.221
JIM13	0.1965	0.129	0.1205	0.2105	0.266	0.2555	0.332	0.302	0.4125	0.1915	0.32	0.333	0.416	0.394	0.325	0.276	0.217	0.3965	0.3695	0.2505	0.342	0.3265	0.4285	0.1835	0.4995	0.3895	0.3445	0.1865	0.0155	0.4995	0.454	0.514	0.2105	0.2465	0.27	0.3205	0.4055	0.374	0.2085
CCRC-M92	0.0005	0.034	0	0.0125	0.005	0	0.0465	0.1295	0.0275	0.011	0.074	0.0705	0.038	0.027	0.087	0.059	0.065	0.1035	0.0395	0.016	0.0345	0.0535	0	0.024	0.104	0.068	0.001	0	0.1405	0.149	0.1625	0.1185	0.032	0.09	0.0505	0.0605	0.1125	0.0175	0.033
CCRC-M91	0.0095	0.015	0	0.0045	0	0.0065	0.0665	0.0905	0.0095	0.007	0.068	0.0715	0.029	0.026	0.079	0.046	0.058	0.0755	0.0095	0.019	0.0365	0.0785	0.025	0.045	0.1165	0.0765	0.029	0.004	0.0495	0.1665	0.1615	0.1415	0.0725	0.165	0.1025	0.0905	0.1525	0.0345	0.0475
CCRC-M78	0.087	0.095	0.064	0.058	0.073	0.106	0.211	0.266	0.154	0.0745	0.109	0.222	0.119	0.116	0.185	0.182	0.191	0.234	0.175	0.1045	0.155	0.1635	0.0005	0.1125	0.212	0.171	0.0005	0.0325	0.053	0.348	0.3435	0.2175	0.183	0.2075	0.15	0.1815	0.2125	0.1205	0.129
CCRC-M60	0.1605	0.342	0.1695	0.3075	0.2135	0.2695	0.455	0.409	0.3355	0.2155	0.426	0.446	0.2975	0.2225	0.402	0.278	0.376	0.3465	0.3295	0.2655	0.3245	0.3205	0.0015	0.261	0.3515	0.3275	0.0005	0.179	0.33	0.4285	0.4475	0.3405	0.246	0.331	0.2745	0.3385	0.3465	0.3575	0.296
CCRC-M41	0.293	0.228	0.206	0.306	0.315	0.29	0.4115	0.3405	0.3295	0.1305	0.368	0.3675	0.326	0.293	0.383	0.323	0.304	0.318	0.3255	0.2345	0.2245	0.116	0.001	0.229	0.231	0.23	0	0.134	0.132	0.396	0.38	0.289	0.205	0.246	0.2315	0.1	0.127	0.204	0.163
CCRC-M80	0.418	0.463	0.384	0.4395	0.4305	0.413	0.5435	0.5235	0.4875	0.3025	0.529	0.5495	0.4665	0.4225	0.574	0.456	0.48	0.5145	0.4945	0.3875	0.449	0.566	0.379	0.509	0.569	0.533	0.556	0.38	0.406	0.56	0.572	0.491	0.374	0.446	0.383	0.41	0.538	0.534	0.482
CCRC-M79	0.4015	0.4485	0.3725	0.4615	0.4005	0.4525	0.538	0.521	0.4915	0.3415	0.46	0.576	0.4655	0.4475	0.544	0.4735	0.4855	0.5155	0.4795	0.3905	0.543	0.4915	0.4135	0.488	0.577	0.561	0.5855	0.336	0.4605	0.607	0.5655	0.5155	0.3965	0.437	0.433	0.4045	0.4745	0.4985	0.4515
CCRC-M44	0.2935	0.302	0.2065	0.2455	0.211	0.2755	0.364	0.372	0.2645	0.166	0.273	0.329	0.252	0.242	0.349	0.321	0.366	0.3605	0.2805	0.242	0.335	0.342	0.1475	0.271	0.424	0.349	0.3015	0.145	0.286	0.439	0.4015	0.3055	0.1985	0.352	0.248	0.263	0.358	0.2065	0.2205
CCRC-M33	0.286	0.3185	0.187	0.244	0.2025	0.272	0.416	0.356	0.283	0.1995	0.317	0.386	0.2515	0.2695	0.33	0.3675	0.3785	0.364	0.275	0.2115	0.4005	0.3135	0.204	0.237	0.436	0.372	0.396	0.14	0.259	0.461	0.437	0.326	0.231	0.157	0.3245	0.3045	0.3565	0.267	0.276
CCRC-M32	0.2075	0.244	0.1285	0.174	0.155	0.2085	0.3315	0.3205	0.2365	0.143	0.271	0.3215	0.207	0.181	0.279	0.286	0.306	0.293	0.1925	0.19	0.2765	0.2335	0	0.1475	0.341	0.271	0	0.0465	0.1675	0.387	0.346	0.192	0.1395	0.1475	0.2135	0.2255	0.2755	0.172	0.1395
CCRC-M13	0.385	0.535	0.397	0.4755	0.433	0.495	0.542	0.534	0.513	0.345	0.551	0.647	0.488	0.44	0.567	0.401	0.589	0.4925	0.516	0.337	0.488	0.511	0.393	0.5125	0.474	0.39	0.553	0.4475	0.5035	0.609	0.6515	0.5445	0.397	0.4655	0.464	0.477	0.417	0.4945	0.468
CCRC-M42	0.265	0.327	0.197	0.262	0.175	0.277	0.343	0.35	0.292	0.1785	0.311	0.397	0.232	0.239	0.356	0.374	0.376	0.344	0.282	0.2635	0.3995	0.3675	0.248	0.29	0.3965	0.3325	0.391	0.192	0.2485	0.4665	0.4415	0.3175	0.2115	0.191	0.3255	0.2715	0.3315	0.2885	0.2565
CCRC-M24	0.314	0.288	0.232	0.348	0.3255	0.249	0.457	0.406	0.3955	0.196	0.411	0.445	0.3645	0.3655	0.43	0.261	0.306	0.404	0.3945	0.331	0.194	0.294	0.2345	0.3605	0.3215	0.2565	0.2595	0.2295	0.2185	0.3935	0.3155	0.2355	0.2685	0.4435	0.173	0.23	0.288	0.2635	0.2765
CCRC-M12	0.435	0.5025	0.337	0.38	0.3415	0.461	0.434	0.468	0.44	0.293	0.481	0.489	0.3705	0.3555	0.496	0.5405	0.4925	0.485	0.433	0.301	0.467	0.4775	0	0.382	0.5735	0.4035	0.0015	0.257	0.362	0.6185	0.568	0.433	0.3	0.446	0.31	0.3795	0.3385	0.25	0.409
CCRC-M7	0	0.5205	0.2695	0.314	0.3485	0	0.553	0.471	0.399	0.283	0.403	0.497	0.3585	0.3305	0.456	0.5005	0.4805	0.494	0.368	0.289	0.4235	0.278	0.234	0.324	0.5895	0.4105	0.471	0.214	0.2895	0.6035	0.435	0.365	0.253	0.345	0.2315	0.313	0.301	0.298	0.428
CCRC-M77	0.3095	0.3645	0.2905	0.282	0.1765	0.3975	0.4855	0.4305	0.353	0.236	0.284	0.4795	0.3365	0.2495	0.427	0.3605	0.4425	0.404	0.319	0.219	0.487	0.331	0.125	0.09	0.428	0.44	0.447	0.123	0.247	0.458	0.4675	0.2755	0.1825	0.252	0.313	0.199	0.278	0.3235	0.2645
CCRC-M25	0.0015	0.242	0	0.279	0.2805	0	0.407	0.413	0.3405	0	0.48	0.375	0.2975	0.3075	0.458	0.215	0.248	0.291	0.3795	0.0935	0.0925	0.2015	0.1025	0.1975	0.127	0.161	0.1325	0.1325	0.111	0.277	0.196	0.109	0.1785	0.2955	0.0295	0.0575	0.1545	0.126	0.1335
CCRC-M9	0.1345	0.233	0.0975	0.1725	0.165	0.0965	0.293	0.296	0.225	0.063	0.567	0.304	0.202	0.188	0.436	0.179	0.136	0.1825	0.273	0.151	0.0995	0.1225	0.114	0.1795	0.1655	0.0745	0.136	0.1615	0.1095	0.3075	0.2145	0.0655	0.1165	0.2845	0.1045	0.0905	0.0805	0.0745	0.0705
CCRC-M128	0.3095	0.37	0.2365	0.378	0.2395	0.3305	0.4445	0.4435	0.382	0.2545	0.421	0.4805	0.3505	0.3465	0.389	0.352	0.359	0.453	0.386	0.3325	0.4145	0.4165	0.265	0.3675	0.5025	0.4545	0.373	0.3085	0.3215	0.5405	0.468	0.403	0.263	0.3845	0.3375	0.3155	0.3395	0.404	0.35
CCRC-M126	0.4345	0.497	0.4065	0.464	0.4325	0.4145	0.599	0.536	0.4575	0.3355	0.484	0.547	0.4515	0.4155	0.545	0.454	0.484	0.545	0.4185	0.3525	0.535	0.4625	0.2415	0.4435	0.6365	0.5315	0.5475	0.3215	0.35	0.6765	0.661	0.526	0.3225	0.4805	0.4	0.3995	0.4465	0.501	0.4195
CCRC-M134	0.591	0.5495	0.469	0.566	0.4875	0.512	0.6385	0.5665	0.549	0.3865	0.612	0.6035	0.5605	0.5275	0.62	0.4855	0.5165	0.607	0.564	0.4575	0.4965	0.6515	0.459	0.5595	0.694	0.639	0.554	0.4645	0.4435	0.661	0.6555	0.5885	0.4475	0.7295	0.5065	0.5595	0.6335	0.5655	0.5095
CCRC-M125	0.001	0.3505	0	0.3165	0.3455	0	0.465	0.459	0.3355	0.2595	0.405	0.426	0.3105	0.2895	0.454	0.3605	0.3705	0.4135	0.3085	0.2725	0.397	0.3185	0.168	0.3265	0.4905	0.4215	0.377	0.2045	0.209	0.5275	0.48	0.411	0.212	0.4245	0.333	0.2695	0.3705	0.378	0.269
CCRC-M123	0.504	0.451	0.418	0.483	0.4375	0.389	0.5855	0.5455	0.503	0.3405	0.589	0.5555	0.5025	0.4775	0.609	0.368	0.405	0.542	0.514	0.3845	0.4295	0.4765	0.3775	0.4845	0.535	0.49	0.6435	0.3465	0.287	0.577	0.4925	0.4295	0.379	0.6135	0.3275	0.3595	0.4635	0.3695	0.451
CCRC-M122	0.495	0.396	0.401	0.453	0.433	0.442	0.543	0.51	0.484	0.413	0.591	0.524	0.473	0.438	0.619	0.376	0.421	0.479	0.503	0.384	0.3865	0.467	0.3705	0.4815	0.5005	0.4855	0.4025	0.3365	0.3185	0.5125	0.5125	0.4515	0.358	0.5265	0.3435	0.396	0.466	0.3935	0.471
CCRC-M121	0.396	0.342	0.336	0.359	0.427	0.39	0.5005	0.4665	0.48	0.281	0.564	0.5185	0.442	0.447	0.547	0.394	0.419	0.379	0.48	0.359	0.487	0.4175	0.378	0.4085	0.5105	0.4185	0.459	0.2915	0.36	0.4145	0.3555	0.3955	0.3745	0.3325	0.393	0.3525	0.3945	0.3105	0.3875
CCRC-M112	0.281	0.387	0.263	0.2735	0.209	0.296	0.2205	0.3665	0.289	0.13	0.292	0.3775	0.257	0.216	0.364	0.348	0.44	0.4585	0.267	0.139	0.361	0.246	0.099	0.2965	0.447	0.32	0.35	0.1405	0.2615	0.425	0.402	0.277	0.1505	0.3565	0.166	0.264	0.201	0.133	0.3095
CCRC-M21	0.4535	0.436	0.3215	0.377	0.298	0.3895	0.5375	0.4825	0.43	0.304	0.406	0.5465	0.417	0.384	0.462	0.423	0.442	0.525	0.464	0.325	0.4955	0.428	0	0.447	0.4675	0.4755	0	0.357	0.287	0.5765	0.582	0.459	0.349	0.603	0.3415	0.416	0.438	0.363	0.454
JIM131	0.4295	0.5305	0.4125	0.4355	0.4525	0.5195	0.4945	0.5115	0.451	0.3805	0.484	0.5515	0.5955	0.5405	0.515	0.5335	0.5095	0.5205	0.438	0.3885	0.6555	0.596	0.4145	0.487	0.6545	0.5535	0.6565	0.349	0.3185	0.6125	0.533	0.516	0.3565	0.472	0.4795	0.478	0.534	0.442	0.4825
CCRC-M22	0.3175	0.3765	0.2785	0.373	0.3205	0.3805	0.491	0.493	0.41	0.2735	0.408	0.555	0.4175	0.3745	0.511	0.3475	0.3825	0.416	0.451	0.2975	0.4255	0.4545	0.42	0.5	0.5505	0.5075	0.519	0.371	0.36	0.5645	0.5635	0.5155	0.352	0.494	0.4045	0.4075	0.3895	0.4865	0.327
JIM132	0.1975	0.223	0.0735	0.0955	0.0805	0.1495	0.0685	0.1655	0.086	0.06	0.18	0.1425	0.1765	0.1555	0.199	0.186	0.207	0.1505	0.067	0.14	0.36	0.1925	0.105	0	0.2285	0.1745	0.324	0	0.2615	0.1835	0.2	0.156	0.111	0.0105	0.229	0.1355	0.1605	0.198	0.143
JIM1	0.377	0.383	0.28	0.374	0.2825	0.399	0.441	0.43	0.3265	0.261	0.386	0.444	0.4865	0.4305	0.442	0.334	0.378	0.461	0.2925	0.334	0.5535	0.373	0.419	0.2155	0.5275	0.4225	0.566	0.2205	0.223	0.4555	0.418	0.345	0.2175	0.2275	0.5215	0.384	0.415	0.438	0.4375
CCRC-M15	0.162	0.1455	0.116	0.12	0.1225	0.151	0.1985	0.1235	0.0885	0.0815	0.169	0.1665	0.1175	0.1045	0.174	0.2125	0.1615	0.129	0.1505	0.1715	0.064	0.1275	0.089	0.0735	0.0535	0.0265	0.125	0.0385	0.0875	0.1455	0.148	0.112	0.07	0.1875	0.042	0.0805	0.0995	0.071	0.099
CCRC-M8	0.12	0.0685	0	0.018	0.1185	0.023	0.2525	0	0	0	0.582	0.0635	0.0495	0.0425	0.487	0	0.0005	0.054	0.0565	0	0.15	0.065	0.0865	0.256	0.042	0.093	0.0475	0.187	0.023	0.239	0.2165	0.0215	0.0915	0.249	0.043	0	0.035	0.0645	0.0635
MH4.3E5	0.0005	0.0495	0	0.1785	0.183	0.0005	0.2735	0.1715	0.186	0.0535	0.565	0.2455	0.21	0.188	0.522	0	0.0295	0.1795	0.254	0.1525	0.1775	0.2735	0.1865	0.2135	0.1525	0.1095	0.1735	0.1955	0.223	0.2765	0.2625	0.1745	0.0645	0.3975	0.1485	0.1395	0.1455	0.1735	0.0555
JIM16	0.016	0.0045	0	0.0305	0.01	0.04	0.1205	0.1365	0.087	0.1515	0.059	0.0705	0.115	0.058	0.081	0.0515	0.0125	0.0915	0.054	0.1685	0.077	0.0865	0.0935	0.027	0.141	0.087	0.0995	0.053	0.47	0.136	0.0965	0.0935	0	0.049	0.069	0.0445	0.0595	0.1605	0.014
CCRC-M160	0.524	0.53	0.483	0.4745	0.4505	0.527	0.586	0.415	0.586	0.388	0.553	0.439	0.4815	0.4885	0.571	0.514	0.53	0.5985	0.528	0.023	0.0045	0.0485	0.0115	0.0335	0.01	0.008	0	0.0135	0.3925	0.015	0.0155	0.0175	0.023	0.0615	0.0495	0.0015	0.0065	0.0005	0
CCRC-M137	0	0.311	0	0.3135	0.36	0	0.586	0.48	0.4455	0.2535	0.411	0.531	0.356	0.384	0.442	0.38	0.38	0.3795	0.4435	0.0135	0.0025	0.0195	0	0	0.0145	0.0115	0	0	0.476	0.0025	0.009	0.008	0	0.0135	0.0405	0.0025	0.0025	0	0
CCRC-M152	0.428	0.386	0.401	0.4515	0.4705	0.429	0.4885	0.5155	0.4625	0.3185	0.483	0.5215	0.4265	0.4265	0.452	0.346	0.381	0.4285	0.5315	0.2375	0.256	0.365	0.0285	0.212	0.354	0.317	0.0195	0.017	0.01	0.439	0.2655	0.2385	0.169	0.179	0.061	0.251	0.269	0	0.104
CCRC-M149	0.0015	0.4915	0	0.504	0.51	0	0.6125	0.5805	0.544	0.3405	0.555	0.5775	0.51	0.513	0.518	0.4445	0.4675	0.515	0.548	0.1925	0.251	0.3725	0.127	0.168	0.4005	0.3485	0.141	0.042	0.0985	0.4165	0.369	0.418	0.124	0.259	0.136	0.2175	0.2635	0.27	0.131
CCRC-M144	0.01	0.029	0.061	0.0505	0.0285	0.017	0.0505	0.1945	0.091	0.05	0.056	0.1665	0.0505	0.0535	0.101	0.002	0.03	0.0275	0.074	0.038	0.014	0.035	0.0125	0.0305	0.0535	0.0235	0	0.0085	0.223	0.0415	0.072	0.059	0.004	0.0525	0.024	0.021	0.018	0.018	0
CCRC-M146	0.049	0.0575	0.148	0.1025	0.042	0.064	0.101	0.276	0.137	0.046	0.092	0.188	0.085	0.079	0.13	0.0255	0.0675	0.0375	0.094	0.08	0.0375	0.122	0.025	0.0535	0.078	0.073	0	0.0285	0.0875	0.067	0.149	0.13	0.0165	0.0715	0.0215	0.023	0.027	0.079	0.0265
CCRC-M145	0.076	0.0945	0.148	0.1025	0.0905	0.091	0.1505	0.2535	0.178	0.0705	0.108	0.2455	0.1205	0.1025	0.147	0.0445	0.0955	0.0755	0.143	0.0745	0.021	0.049	0.0345	0.0475	0.0925	0.0945	0.0135	0.0025	0.023	0.0555	0.1425	0.1505	0.0275	0.0185	0.063	0.028	0.041	0.0895	0.0035
CCRC-M155	0.0065	0	0.0505	0.03	0.004	0.0085	0.054	0.145	0.0595	0.0035	0.05	0.085	0.023	0.017	0.073	0	0.0015	0.004	0.0335	0.0175	0.02	0.063	0.0135	0.0165	0.025	0.015	0	0	0.035	0.023	0.065	0.049	0	0	0.024	0.004	0.017	0.016	0
CCRC-M153	0.221	0.191	0.184	0.258	0.2355	0.304	0.4215	0.4185	0.3435	0.2295	0.342	0.3845	0.2755	0.2855	0.343	0.292	0.277	0.389	0.2875	0.0165	0.0055	0.017	0.014	0.0105	0.0375	0.0165	0.001	0.0095	0.029	0.0265	0.0185	0.0015	0	0.0385	0.0125	0.012	0.013	0.0005	0
CCRC-M151	0.2365	0.2485	0.2215	0.242	0.2425	0.2995	0.433	0.425	0.3595	0.2395	0.338	0.417	0.2815	0.2445	0.342	0.2775	0.2505	0.361	0.3445	0.0185	0	0.028	0	0.014	0.024	0.01	0	0	0.012	0.019	0.0165	0.0075	0	0.027	0	0.007	0.007	0.0095	0
CCRC-M148	0.2475	0.2165	0.2095	0.2535	0.2275	0.3185	0.3975	0.4085	0.3635	0.222	0.322	0.3705	0.2715	0.2635	0.331	0.2475	0.2365	0.3555	0.2885	0.012	0	0.0185	0.019	0	0	0	0	0	0.02	0	0	0	0	0.021	0.0125	0.0015	0.0055	0.005	0.006
CCRC-M140	0.07	0.086	0.108	0.063	0.04	0.132	0.2485	0.3415	0.1565	0.0815	0.123	0.2795	0.085	0.06	0.197	0.156	0.121	0.151	0.1415	0.0185	0	0.0215	0.017	0.0055	0.008	0.003	0.004	0	0.1255	0	0.0185	0.0165	0	0.0255	0	0.0025	0.0015	0	0
CCRC-M139	0.264	0.1865	0.286	0.2245	0.118	0.336	0.4325	0.4295	0.2635	0.162	0.183	0.3125	0.155	0.165	0.32	0.2425	0.2295	0.3985	0.2555	0.03	0	0.03	0.0095	0.0145	0.0615	0.0145	0	0	0.0225	0.0125	0.004	0.017	0	0.0355	0.0185	0.004	0.012	0.006	0
CCRC-M138	0.254	0.269	0.254	0.265	0.286	0.335	0.432	0.418	0.334	0.261	0.364	0.407	0.317	0.269	0.337	0.313	0.291	0.364	0.323	0.016	0.004	0.0225	0.004	0	0.016	0.007	0	0	0.033	0.014	0.007	0.016	0	0	0.007	0	0.0045	0	0

## Sheet: Sodium Carbonate fraction
	wtunino1	wtunino2	wtunino3	wtunino4	wtunino5	bmr6unino1	bmr6unino2	bmr6unino3	bmr6unino4	bmr6unino5	bmr12unino1	bmr12unino2	bmr12unino3	bmr12unino4	bmr6/12unino1	bmr6/12unino2	bmr6/12unino3	bmr6/12unino4	bmr6/12unino5	wtino1	wtino2	wtino3	wtino4	wtino5	bmr6ino1	bmr6ino2	bmr6ino3	bmr6ino4	bmr6ino5	bmr12ino1	bmr12ino2	bmr12ino3	bmr12ino4	bmr12ino5	bmr6/12ino1	bmr6/12ino2	bmr6/12ino3	bmr6/12ino4	bmr6/12ino5
CCRC-M54	0	0.001	0	0	0	0	0	0.0105	0	0	0.028	0.0065	0.0055	0.0035	0.037	0	0	0.0015	0	0	0	0	0	0	0	0.007	0	0	0	0	0	0	0	0	0	0	0	0	0
CCRC-M48	0	0	0	0.003	0.0065	0	0.001	0.009	0.0125	0	0.031	0.025	0.0085	0.0025	0.04	0	0.0005	0.01	0	0	0	0	0	0.009	0.0015	0.0045	0	0	0.0095	0.0015	0.0135	0.0095	0.0005	0	0	0	0	0.0005	0
CCRC-M49	0	0	0	0	0	0	0.003	0.01	0.003	0	0.023	0.027	0.002	0	0.031	0	0	0.0025	0	0	0	0	0	0	0	0.0005	0	0	0.008	0	0	0.0175	0	0.0015	0	0	0	0.0015	0
CCRC-M96	0	0	0.008	0.005	0.0045	0	0.016	0.025	0.0015	0	0.036	0.001	0.0065	0.0105	0.028	0	0.0025	0.005	0.0055	0	0	0	0.003	0.003	0	0.004	0.001	0	0.009	0.019	0.004	0.003	0	0.004	0	0	0	0.005	0
CCRC-M50	0	0.0005	0	0.0005	0.0075	0	0	0.006	0.0005	0	0.028	0	0.0025	0.0065	0.035	0	0.0025	0.0045	0	0	0	0	0	0.0005	0	0	0	0	0.0045	0	0.0165	0.0025	0.0085	0.0075	0	0	0	0.0055	0
CCRC-M51	0	0	0	0	0.005	0	0.005	0.025	0.0045	0	0.03	0.016	0.013	0.006	0.032	0	0.008	0.0015	0.0065	0	0	0	0.001	0	0	0	0.001	0	0.011	0	0	0	0	0	0	0	0.0015	0	0
CCRC-M53	0	0	0	0	0	0	0	0.0065	0	0	0.029	0	0	0.0035	0.032	0	0	0	0	0.002	0	0	0	0	0	0	0	0	0	0	0	0	0	0	0	0	0.001	0	0
CCRC-M100	0	0.0035	0	0.011	0.0075	0	0.0065	0.1685	0.0225	0.008	0.032	0.0515	0.0655	0.0475	0.033	0	0.0055	0.011	0.0475	0	0	0.0105	0	0.0025	0.0065	0.0095	0	0	0	0.0075	0	0	0	0.0045	0	0	0.0025	0.0025	0
CCRC-M103	0	0.005	0.0245	0.0005	0.002	0	0.016	0.113	0.0105	0.011	0.028	0.068	0.051	0.043	0.027	0.007	0.01	0.0085	0.0095	0	0	0.0035	0	0.001	0.002	0.009	0	0	0	0.02	0.009	0.002	0	0.007	0	0	0.0005	0	0
CCRC-M58	0	0.0085	0.0105	0.007	0.0075	0	0.017	0.257	0.015	0.0215	0.043	0.158	0.1185	0.0635	0.041	0.0095	0.0135	0.017	0.038	0.0025	0	0	0.003	0	0.002	0.005	0	0	0.0145	0.014	0.008	0	0	0	0	0	0.003	0.003	0
CCRC-M86	0.0015	0.004	0.0125	0.009	0.0015	0	0.0135	0.0715	0	0	0.033	0.0405	0.0355	0.0295	0.035	0.003	0.013	0.015	0.0025	0	0	0	0	0	0	0.006	0	0	0	0.013	0.0035	0	0.0015	0	0	0	0	0.0045	0
CCRC-M55	0	0.0005	0	0	0	0	0.0005	0.0165	0	0	0.03	0.0215	0	0	0.03	0	0	0.003	0	0.0005	0	0	0	0	0.0015	0.0055	0	0	0	0.0085	0	0	0	0	0	0	0	0	0
CCRC-M52	0	0	0.0115	0.0135	0	0	0.0135	0.0865	0.011	0.003	0.045	0.0295	0.052	0.028	0.037	0	0.0055	0.0085	0.009	0	0	0	0.0065	0.019	0	0	0.0085	0	0.016	0	0	0	0.026	0.004	0	0	0	0	0.006
CCRC-M99	0	0	0.0165	0.004	0	0	0	0.0825	0	0.0005	0.03	0.0255	0.049	0.036	0.03	0	0.0065	0.004	0.0015	0	0	0	0	0.004	0	0	0	0.004	0	0	0	0	0	0.002	0	0	0.0025	0	0
CCRC-M95	0.027	0.0375	0.134	0.0665	0.0505	0.032	0.068	0.233	0.0525	0.028	0.081	0.1	0.1475	0.1425	0.084	0.0525	0.0455	0.0685	0.0605	0	0	0.0055	0.016	0.0055	0.014	0.006	0.005	0	0.0075	0.024	0.023	0.005	0	0.0105	0	0	0.0035	0.007	0
CCRC-M101	0.034	0.0495	0.088	0.049	0.048	0.029	0.084	0.244	0.034	0.041	0.076	0.125	0.179	0.1	0.059	0.0445	0.0485	0.035	0.045	0.002	0	0.0125	0.0025	0	0.018	0.028	0.0015	0	0.0025	0.019	0.0055	0.0105	0	0.0005	0	0.0025	0.0045	0	0
CCRC-M104	0.0675	0.07	0.1255	0.0735	0.06	0.0725	0.104	0.297	0.0865	0.086	0.089	0.205	0.241	0.126	0.075	0.098	0.063	0.0715	0.0805	0.004	0	0.0135	0.002	0.01	0.016	0.016	0.002	0	0.0225	0.037	0.009	0.003	0.003	0.005	0	0.0025	0.0115	0	0
CCRC-M89	0.0065	0.019	0.0615	0.0245	0.019	0.0065	0.0435	0.3205	0.0325	0.022	0.054	0.1125	0.228	0.121	0.055	0.019	0.049	0.0395	0.0395	0	0	0	0.012	0.005	0.007	0.014	0.019	0	0.012	0.025	0	0	0.042	0	0	0	0.0035	0	0.008
CCRC-M93	0.0275	0.0445	0.0695	0.039	0.0275	0.0305	0.069	0.138	0.0385	0.023	0.081	0.08	0.1305	0.0785	0.065	0.0365	0.0475	0.043	0.0415	0.001	0	0	0	0.01	0.014	0.015	0	0	0.021	0.025	0	0	0	0	0	0	0.003	0	0
CCRC-M87	0.0515	0.06	0.1225	0.0625	0.056	0.0495	0.0855	0.3185	0.063	0.0515	0.096	0.1565	0.162	0.135	0.074	0.048	0.053	0.0575	0.07	0	0	0.02	0.0045	0.0085	0.018	0.007	0	0.0115	0	0.052	0.0135	0.0085	0	0.0195	0	0.003	0.009	0.0155	0
CCRC-M88	0.0545	0.069	0.1255	0.0565	0.0615	0.0545	0.095	0.256	0.0655	0.047	0.091	0.198	0.2125	0.1325	0.083	0.074	0.06	0.0605	0.0715	0	0	0.008	0.0025	0.0165	0.024	0.015	0.0015	0	0.008	0.031	0.007	0	0	0.0085	0.0005	0	0.02	0.012	0
CCRC-M57	0	0	0	0	0	0	3.47e-18	0.001	0	0	0.026	0	0.0025	0	0.029	0	0	0.0075	0	0	0	0	0	0	0	0	0	0	0.0065	0	0.0015	0	0	0	0	0	0	0.0065	0
CCRC-M90	0	0.0985	0	0	0	0	0	0	0	0	0.029	0	0	0	0.027	0.0985	0.0715	0	0	0	0	0	0	0	0	0	0	0	0.009	0.006	0	0	0.0035	0	0	0	0	0	0
CCRC-M111	0	0	0.003	0	0.003	0	0.0165	0.0095	0.0075	0	0.021	0.0095	0	0	0.035	0	0	0.0015	0.0115	0	0	0	0	0.0115	0.0065	0.0045	0	0	0.0035	0.0035	0.0055	0.0025	0.0015	0.0065	0	0	0	0.0065	0
CCRC-M108	0	0.007	0	0.0035	3.47e-18	0	0.0055	0.0185	0.008	0.004	0.035	0.0045	0.008	0.009	0.04	0.011	0.01	0.0065	0.003	0	0	0.0015	0	0.007	0	0.011	0	0	0	0.009	0	0.0025	0	0	0	0	0	0.0005	0
CCRC-M109	0	0.001	0	0	0.001	0	0	0.0115	0.0065	0	0.03	0.0115	0.002	0.002	0.039	0.005	0	0.004	0.0035	0	0	0	0	0.005	0	0.0035	0.001	0	0.002	0.0055	0.005	0.005	0	0.002	0	0	0.0025	0.006	0
CCRC-M102	0.0025	0.0015	0.0095	0.0005	0.0035	0	0	0.116	0	0	0.027	0.09	0.1235	0.0505	0.035	0	0.0085	0	0.0225	0	0	0	0	0	0.004	0.008	0	0	0	0.008	0.001	0	0	0.003	0	0	0	0	0
CCRC-M39	0.0855	0.0055	0.0815	0.0045	0.0045	0.0515	0.011	0.207	0.0115	0.009	0.046	0.088	0.1105	0.0455	0.044	0.0025	0.0105	0.0155	0.0185	0	0.004	0.001	0	0.018	0	0.0025	0.0015	0.019	0.0155	0	0.0245	0.0195	0.003	0.013	0.009	0.002	0.011	0.0185	0
CCRC-M106	0	0	0.0165	0	0	0	0.001	0.361	0.0005	0.0145	0.039	0.217	0.2245	0.0665	0.043	0.005	0.008	0.0015	0.0165	0	0	0	0	0.0145	0	0	0	0.0035	0.0145	0	0	0	0.025	0.0105	0	0	0.0055	0.001	0
CCRC-M84	0	0	0	0	0	0	0.003	0.174	0	0.0015	0.027	0.064	0.0695	0.0325	0.031	0	0	0.0045	0.0025	0	0	0	0	0.002	0	0.0035	0	0	0.002	0.0095	0	0	0	0.007	0	0	0	0	0
CCRC-M1	0.007	0.0005	0.023	0.0055	0	0	0.005	0.482	0.002	0.0245	0.046	0.242	0.362	0.15	0.043	0.0015	0.0185	0.0105	0.065	0	0	0	0	0.025	0.0105	0.0025	0	0.019	0	0	0.0005	0	0	0.022	0	0	0.003	0.0035	0
CCRC-M40	0.0185	0.0065	0.0225	0.064	0.1955	0	0.093	0.095	0.099	0.044	0.556	0.004	0.1135	0.1455	0.511	0	0.0475	0.125	0.062	0.043	0.0815	0.1065	0.042	0.0955	0.084	0.104	0.073	0.1005	0.103	0.168	0.125	0.065	0.0595	0.1465	0.0885	0.0845	0.1055	0.101	0.0345
CCRC-M119	0.0315	0.0445	0.0665	0.079	0.031	0.0275	0.0995	0.0995	0.039	0.037	0.07	0.1015	0.038	0.044	0.093	0.0425	0.0375	0.095	0.031	0.015	0.0395	0.0595	0.0535	0.0015	0.032	0.053	0.0445	0	0.005	0.043	0.0355	0.0345	0	0	0.0685	0.0455	0.0495	0.0545	0
CCRC-M115	0.0005	0	0.0035	0.0085	0	0	0.002	0.006	6.94e-18	0	0.032	0	0	0.007	0.033	0	0	0.0005	0	0	0	0.007	0	0.0045	0.019	0.013	0	0	0	0.012	0.004	0.008	0	0.0015	0	0.008	0.002	0.021	0
CCRC-M110	0	0.0035	0.003	0.0035	0	0	0.0075	0.0135	0	0	0.03	0.0085	0	3.47e-18	0.035	0.0045	0.0055	0.0025	0.0075	0	0	0	0	0	0	0	0	0	0.0045	0	0.02	0.014	0.002	0	0	0	0	0.007	0
CCRC-M105	0	0.007	0.009	0.018	0	0.007	0.0255	0.0325	0.02	0.028	0.058	0.0155	0.0315	0.0155	0.056	0.021	0.017	0.065	0.025	0	0	0	0.0135	0.011	0.0155	0.0195	0.0125	0	0.0045	0.0095	0.021	0.03	0.02	0.011	0.0085	0	0.0045	0.027	0.008
CCRC-M117	0.0665	0.0905	0.1655	0.55	0.0975	0.0525	0.2055	0.1725	0.0665	0.056	0.086	0.2585	0.0755	0.1465	0.16	0.0905	0.0215	0.432	0.0765	0.031	0.0115	0.064	0	0.001	0.048	0.066	0	0	0	0.081	0.029	0.052	0	0	0.0055	0.028	0.031	0.022	0
CCRC-M113	0.0615	0.1135	0.1705	0.175	0.062	0.0825	0.179	0.187	0.076	0.057	0.104	0.21	0.072	0.145	0.135	0.1345	0.0385	0.093	0.094	0.017	0.0405	0.025	0.0305	0.0465	0.0655	0.0865	0.0145	0.0125	0.0465	0.0605	0.071	0.075	0.0345	0.0455	0.0135	0.02	0.022	0.054	0.0175
CCRC-M120	0.045	0.0655	0.108	0.1555	0.065	0.046	0.178	0.166	0.044	0.0365	0.076	0.178	0.06	0.102	0.105	0.0575	0.0135	0.0665	0.037	0.0055	0.017	0.0395	0.013	0.0195	0.039	0.063	0.012	0	0.018	0.035	0.015	0.013	0.0035	0.0035	0	0.0175	0.0155	0.025	0
CCRC-M118	0.1155	0.159	0.2215	0.2845	0.1555	0.1395	0.301	0.259	0.1145	0.1115	0.164	0.294	0.1665	0.1885	0.209	0.137	0.059	0.1905	0.1225	0.0415	0.042	0.0735	0.0195	0.0175	0.0935	0.1295	0.0075	0	0.016	0.0915	0.053	0.072	0	0	0.018	0.0335	0.0275	0.031	0
CCRC-M116	0	0.395	0	0.544	0.362	0	0.619	0.523	0.3105	0.2685	0.356	0.602	0.364	0.477	0.485	0.383	0.162	0.423	0.3945	0.1025	0.077	0.185	0.043	0.0565	0.1725	0.2775	0.02	0.0085	0.0235	0.2425	0.154	0.242	0.0465	0.0255	0.025	0.111	0.074	0.089	0.0115
CCRC-M114	0.575	0.5635	0.643	0.667	0.56	0.594	0.7415	0.7255	0.5275	0.4545	0.62	0.7085	0.57	0.638	0.653	0.5755	0.4085	0.603	0.5215	0.2835	0.1835	0.434	0.1065	0.173	0.375	0.464	0.0645	0.043	0.1725	0.503	0.45	0.463	0.138	0.108	0.1095	0.33	0.28	0.364	0.058
CCRC-M154	0.6055	0.576	0.6565	0.6435	0.5965	0.6315	0.7125	0.6605	0.669	0.477	0.641	0.7235	0.6035	0.6355	0.677	0.626	0.553	0.5645	0.691	0.425	0.4425	0.5955	0.519	0.5255	0.6505	0.6005	0.394	0.3055	0.2585	0.6995	0.6135	0.6365	0.3835	0.4825	0.3475	0.5095	0.4625	0.5515	0.2755
CCRC-M150	0.6755	0.684	0.6625	0.777	0.6615	0.5905	0.859	0.771	0.7235	0.5185	0.704	0.755	0.6765	0.6785	0.726	0.608	0.619	0.721	0.7905	0.4505	0.4885	0.676	0.615	0.573	0.708	0.692	0.441	0.351	0.3505	0.741	0.688	0.68	0.4615	0.485	0.3525	0.525	0.53	0.659	0.3635
MAC265	0.0055	0.0065	0.0015	0.0105	0.0255	0.0055	0.0445	0.0465	0.0105	0.0295	0.044	0.0355	0.0045	0.0145	0.048	0.0025	0.0105	0.0055	0.0095	0.0225	0.04	0.039	0.02	0.0055	0.0125	0.0145	0.006	0.0145	0	0.0215	0.063	0.015	0.003	0.0085	0.028	0.018	0.023	0.029	0
CCRC-M97	0.131	0.1075	0.119	0.1515	0.1155	0.117	0.1885	0.1505	0.103	0.0685	0.161	0.1365	0.1445	0.1005	0.145	0.1555	0.0775	0.1495	0.112	0.0265	0.0745	0.0995	0.0735	0.053	0.1515	0.1175	0.0575	0.03	0.0175	0.1625	0.1255	0.1715	0.0635	0.033	0.0805	0.0955	0.1035	0.1235	0.0335
CCRC-M98	0	0	0	0.0005	0	0	0	0	0	0	0.039	0	0	0	0.037	0.002	0	0.0115	0	0.004	0	0	0	0	0.0025	0.0075	0	0.012	0	0.0045	0	0	0	0	0	0	0.003	0	0
CCRC-M94	0.0015	0.0015	0	0.0045	0.005	0	0.019	0.008	0.0005	0	0.031	0.011	0.013	0.006	0.038	0.0045	0.0015	0.0165	0.0085	0	0.0005	0.0005	0	0	0.0115	0.0065	0	0	0.0155	0.0125	0.018	0.003	0	0	0.0105	0	0.0115	0.012	0
CCRC-M5	0	0.014	0	0.006	0.0005	0.001	0.0065	0.0175	0.0075	0.083	0.051	0.0195	0.0075	0.0055	0.048	0.011	0	0.028	0	0	0.001	0.014	0	0.0015	0.032	0.013	0.0115	0.0025	0.0035	0.008	0.0175	0.0305	0	0.0005	0.009	0.006	0.01	0.0145	0
CCRC-M2	0.0195	0.0135	0.0175	0.033	0	0.0065	0.022	0.039	0.0295	0.017	0.067	0.031	0.01	0.004	0.063	0.0225	0.0335	0.073	0	0.008	0.1065	0.0455	0.0745	0.0005	0.0465	0.0495	0.1175	0.0095	0.039	0.0095	0.0655	0.0675	0.0065	0.0085	0.0915	0.0495	0.0945	0.0905	0.0015
CCRC-M23	0.6295	0.5375	0.6185	0.5955	0.4945	0.5395	0.4315	0.3665	0.617	0.485	0.542	0.3105	0.5635	0.4465	0.547	0.5125	0.5965	0.6735	0.551	0.004	0.033	0	0.0055	0.003	0	0.0105	0	0	0.019	0.0105	0	0.037	0.0115	0	0	0	0.035	0	0
CCRC-M17	0.099	0.091	0.102	0.077	0.0855	0.094	0.041	0.128	0.1015	0.0995	0.101	0.022	0.0445	0.0255	0.095	0.153	0.12	0.11	0.0705	0.0115	0.0065	0.0055	0.0055	0.006	0.025	0.021	0	0.011	0.042	0.016	0.0175	0.0045	0	0.012	0.0135	0.0035	0.0155	0.0075	0
CCRC-M19	0.021	0.014	0.022	0.015	0.018	0.004	0.0135	0.0325	0.02	0.032	0.036	0.0065	0.001	0.005	0.033	0.026	0.054	0.035	0.015	0	0	0.004	0	0	0	0	0	0	0.019	0.012	0.0115	0.0095	0	0.0165	0	0.003	0.005	0.0145	0
CCRC-M18	0.03	0.0085	0.093	0.069	0.014	0.064	0.026	0.02	0.0275	0.0365	0.047	0.035	0.011	0.007	0.055	0.0105	0.0035	0.052	0.0525	0.0005	0	0	0	0	0	0	0	0.008	0.015	0	0.0025	0.0055	0	0	0	0	0.004	0.0075	0
CCRC-M56	0	0.007	0	0.0065	0	0	0.017	0.016	0.003	0.005	0.037	0.032	0.016	0	0.036	0.003	0.011	0.0235	0	0.001	0	0	0	0.0035	0.009	0.003	0	0	0.0355	0.005	0.0035	0	0	0	0	0	0	0	0
CCRC-M16	0	0.4195	0	0.3485	0.301	0.001	0.121	0.316	0.4205	0.3485	0.33	0.238	0.22	0.142	0.321	0.3245	0.3685	0.4795	0.2935	0	0.006	0	0	0	0.006	0.001	0	0.0135	0.053	0.004	0	0.016	0	0	0	0	0.012	0.005	0
JIM137	0	0	0	0	0.001	0	0.017	0.006	0.0105	0	0.039	0.006	0	0	0.037	0	0.0145	0	0.0065	0.013	0.013	0.0115	0	0	0	0	0.005	0	0.0095	0.003	0.0145	0	0	0	0.008	0.0055	0.0135	0.0025	0
JIM101	0.161	0.196	0.2	0.194	0.254	0.094	0.1305	0.1765	0.2735	0.1145	0.202	0.1565	0.184	0.138	0.23	0.221	0.143	0.241	0.1795	0.1005	0.2355	0.1335	0.276	0.0545	0.18	0.073	0.122	0.0995	0.081	0.077	0.1515	0.1435	0.03	0.0465	0.1105	0.2175	0.1305	0.2445	0.079
CCRC-M61	0.101	0.2265	0.209	0.1695	0.139	0.054	0.073	0.137	0.194	0.0465	0.168	0.077	0.059	0.038	0.171	0.1555	0.1515	0.1265	0.148	0.0625	0.1425	0.0735	0.087	0.0835	0.0825	0.0715	0.043	0.0025	0.0315	0.0385	0.0595	0.0535	0.0215	0.0165	0.0415	0.1255	0.1175	0.1155	0.0515
CCRC-M30	0	0.009	0.032	0	0	0	0	0.041	0.001	0.0075	0.152	0	0.0015	0.0155	0.173	0	0.055	0	0	0	0.104	0.0275	0.0115	0.019	0	0.0105	0.0465	0.051	0	0	0	0	0.006	0.008	0.124	0.0485	0.0645	0	0.023
CCRC-M75	0.005	0.0015	0.001	0	0.0025	0	0.003	0.003	0	0	0.028	0.004	0.0065	0	0.033	0	0.0005	0	0	0.0005	0	0.004	0	0.0035	0.001	0	0.0055	0	0.0115	0.002	0.0045	0	0	0	0	0	0.004	0.0005	0
CCRC-M70	0.0005	0	0	0	0	0	0	0.0045	0	0	0.029	0	0	0	0.034	0	0	0.0005	0	0	0	0	0	0	0	0	0	0.003	0	0	0	0	0	0	0	0	0.0015	0.0015	0
CCRC-M74	0	0.003	0	0	0.005	0	0.0125	0	0.0045	0	0.034	0	0.003	0	0.04	0	0.008	0.0015	0.0035	0.002	0	0	0	0.0025	0.0075	0.0115	0	0	0.008	0.0095	0.001	0	0	0	0	0	0	0	0
JIM93	0.0225	0.0255	0.0235	0.0395	0.0435	0.0195	0.0395	0.0415	0.0345	0.0275	0.07	0.0255	0.0745	0.0275	0.063	0.0195	0.0155	0.0575	0.0205	0.0235	0.0385	0.041	0.037	0.001	0.05	0.041	0.052	0	0.022	0.04	0.058	0.033	0.003	0	0.0445	0.051	0.048	0.031	0.002
JIM94	0.0345	0.0175	0.0255	0.0565	0.06	0.0155	0.0255	0.0415	0.058	0.017	0.102	0.0215	0.081	0.023	0.063	0.0085	0.0185	0.0905	0.034	0.029	0.0615	0.039	0.0605	0.0265	0.039	0.048	0.0625	0.0105	0.0285	0.048	0.098	0.068	0	0.0135	0.0635	0.067	0.045	0.072	0
JIM11	0.015	0.006	0.021	0.0305	0.012	0.021	0.033	0.024	0.0135	0.014	0.056	0.036	0.023	0.021	0.057	0.002	0	0.0395	0.0215	0.007	0.0165	0.029	0.027	0.0025	0.0385	0.0415	0.033	0	0.0095	0.0405	0.0145	0.0185	0	0.0105	0.0175	0.026	0.022	0.0115	0.0015
MAC204	0.1345	0.1415	0.1325	0.127	0.1765	0.1015	0.1415	0.1975	0.154	0.197	0.242	0.1615	0.2825	0.1435	0.13	0.1055	0.1665	0.198	0.102	0.132	0.1535	0.072	0.1605	0.0535	0.188	0.168	0.0945	0.0445	0.0425	0.219	0.188	0.201	0.03	0.0285	0.1435	0.156	0.1	0.162	0.02
JIM20	0.1145	0.0905	0.0805	0.13	0.199	0.0735	0.1045	0.2065	0.1335	0.1065	0.19	0.0675	0.215	0.179	0.123	0.0695	0.1065	0.162	0.1105	0.0695	0.1535	0.098	0.1275	0.04	0.149	0.136	0.1495	0.031	0.069	0.161	0.1375	0.1385	0.0225	0.038	0.1245	0.102	0.087	0.1865	0.0305
JIM14	0.3275	0.296	0.3935	0.434	0.2605	0.2965	0.304	0.306	0.2335	0.267	0.342	0.338	0.3355	0.3945	0.318	0.284	0.336	0.383	0.2655	0.212	0.3505	0.185	0.232	0.162	0.2905	0.2935	0.276	0.153	0.0675	0.2025	0.25	0.274	0.052	0.079	0.2195	0.195	0.198	0.267	0.079
MAC207	0.077	0.0905	0.116	0.1145	0.0765	0.075	0.0925	0.0675	0.0835	0.0795	0.169	0.1035	0.0905	0.1075	0.182	0.0905	0.1145	0.1035	0.0595	0.0555	0.0795	0.0845	0.055	0.0635	0.1055	0.1245	0.047	0.0455	0.0975	0.1195	0.107	0.096	0.018	0.0525	0.0685	0.0845	0.0765	0.085	0.008
JIM19	0.1985	0.2725	0.1715	0.278	0.442	0.2475	0.4375	0.4015	0.3925	0.2265	0.378	0.3705	0.527	0.404	0.329	0.2785	0.2255	0.382	0.3505	0.2375	0.314	0.2555	0.351	0.109	0.3465	0.3085	0.288	0.103	0.0705	0.3365	0.298	0.301	0.1005	0.135	0.355	0.2555	0.2135	0.267	0.1155
JIM12	0.181	0.1835	0.098	0.108	0.225	0.104	0.1555	0.2255	0.1395	0.176	0.311	0.1175	0.33	0.149	0.099	0.0745	0.2285	0.177	0.1285	0.149	0.132	0.1085	0.1405	0.055	0.1995	0.2685	0.1385	0.019	0.1905	0.1985	0.2265	0.2125	0.023	0.033	0.133	0.1485	0.1315	0.1815	0.034
CCRC-M133	0.756	0.6995	0.727	0.768	0.18	0.682	0.3125	0.2775	0.209	0.173	0.771	0.3065	0.241	0.194	0.782	0.7245	0.6905	0.802	0.197	0	0	0.007	0	0.004	0.008	0.014	0	0	0.009	0.039	0.007	0.01	0	0.007	0	0.012	0.029	0.022	0
CCRC-M107	0.248	0.3205	0.342	0.1785	0.252	0.225	0.3905	0.3635	0.3395	0.2185	0.286	0.3885	0.288	0.29	0.319	0.3405	0.2315	0.3125	0.3575	0.0025	0	0.015	0	0.015	0.061	0.062	0	0.009	0	0.089	0.045	0.058	0.0115	0.021	0	0.023	0.056	0.109	0.0065
JIM4	0.0385	0.0465	0.0495	0.0615	0.078	0.0325	0.081	0.117	0.061	0.0525	0.112	0.065	0.107	0.102	0.102	0.0515	0.0295	0.0945	0.068	0.0315	0.0415	0.054	0.0325	0.046	0.072	0.06	0.0475	0.034	0.033	0.065	0.079	0.066	0	0.034	0.0405	0.045	0.042	0.053	0.0015
CCRC-M31	0.007	0.0585	0.043	0.0535	0.046	0.03	0.1235	0.1045	0.0525	0.049	0.065	0.1005	0.061	0.063	0.062	0.0475	0.0205	0.0535	0.0685	0.024	0.0015	0.0275	0	0.0175	0.0275	0.0375	0	0.0015	0.0125	0.0485	0.0365	0.0335	0.0325	0.0125	0.0115	0.0285	0.0225	0.0365	0.0065
JIM17	0.127	0.1635	0.135	0.199	0.1875	0.17	0.25	0.181	0.099	0.0835	0.187	0.278	0.1575	0.2025	0.12	0.0815	0.0405	0.1	0.062	0.0455	0.0525	0.1005	0.063	0.0105	0.061	0.061	0.031	0	0.1465	0.049	0.0545	0.0515	0.01	0.0095	0.0145	0.0355	0.0265	0.0595	0.006
CCRC-M26	0.055	0.0895	0.077	0.0705	0.027	0.027	0.0835	0.1035	0.034	0.0335	0.068	0.0735	0.041	0.026	0.079	0.0875	0.1045	0.0735	0.03	0.0225	0.0105	0.018	0	0.0275	0.0775	0.0545	0.0085	0.0335	0.044	0.0625	0.052	0.055	0.0075	0.0085	0.0135	0.041	0.028	0.091	0
JIM15	0.061	0.065	0.06	0.0665	0.1005	0.072	0.128	0.131	0.1115	0.09	0.143	0.13	0.1525	0.0945	0.116	0.078	0.052	0.0965	0.0875	0.039	0.055	0.061	0.045	0.0525	0.1245	0.0985	0.041	0.0255	0.0285	0.1135	0.1135	0.1445	0.0265	0.0355	0.073	0.135	0.074	0.1145	0.0315
JIM8	0.057	0.0525	0.039	0.0595	0.0745	0.043	0.069	0.093	0.0525	0.0695	0.12	0.088	0.0995	0.0895	0.115	0.0745	0.0415	0.1225	0.0825	0.0335	0.0645	0.045	0.036	0.0005	0.1095	0.0895	0.081	0.0055	0.0355	0.0875	0.0605	0.0985	0.0115	0.0245	0.0515	0.079	0.052	0.1025	0.0265
CCRC-M85	0.1085	0.161	0.1265	0.144	0.104	0.1325	0.186	0.212	0.129	0.102	0.221	0.207	0.141	0.125	0.178	0.183	0.183	0.181	0.112	0.054	0.032	0.073	0.03	0.069	0.156	0.147	0.04	0.023	0.0825	0.155	0.1695	0.1905	0.0315	0.038	0.097	0.122	0.131	0.1815	0.0075
CCRC-M81	0.0915	0.1355	0.0895	0.1105	0.029	0.1075	0.058	0.146	0.0235	0.019	0.154	0.105	0.123	0.075	0.145	0.1575	0.1455	0.1445	0.0155	0	0.033	0.0695	0.0005	0.053	0.1535	0.1795	0.0275	0.037	0.0895	0.1585	0.1975	0.1775	0.075	0.07	0.077	0.1645	0.1495	0.1965	0.042
MAC266	0.0675	0.0775	0.0875	0.125	0.103	0.0845	0.2485	0.0795	0.0895	0.086	0.132	0.2325	0.11	0.178	0.174	0.2235	0.0305	0.091	0.2005	0.076	0.0675	0.0815	0.1605	0.0205	0.1645	0.1345	0.1275	0.0345	0	0.1535	0.1775	0.2145	0	0.0215	0.1215	0.3015	0.1325	0.1525	0
PN16.4B4	0.0135	0.0085	0.0085	0.022	0.006	0.0025	0.0435	0.0415	0.0265	0.0165	0.113	0.0475	0.023	0.008	0.113	0.0105	0.0185	0.027	0.0235	0.0085	0.0095	0.025	0.0215	0	0.038	0.03	0.0135	0	0.0215	0.026	0.0225	0.0125	0	0.012	0.0075	0.02	0.021	0.0265	0
CCRC-M131	0.675	0.676	0.669	0.583	0.697	0.64	0.5285	0.5165	0.693	0.557	0.639	0.6925	0.648	0.656	0.74	0.729	0.649	0.575	0.714	0.011	0.3225	0.0145	0.2	0.0765	0.0485	0.0335	0.027	0.0695	0.1025	0.0435	0.075	0.14	0.023	0.0475	0	0	0.0815	0.056	0.01
CCRC-M38	0.6695	0.628	0.6285	0.6795	0.6475	0.5335	0.47	0.543	0.6785	0.4495	0.679	0.567	0.5875	0.6335	0.629	0.597	0.626	0.6265	0.6625	0	0.334	0.004	0.1455	0.026	0.0115	0.0225	0.0015	0.004	0.059	0.0245	0.0345	0.1135	0	0	0	0	0.086	0.0485	0
JIM5	0.7685	0.7335	0.6785	0.66	0.8315	0.5555	0.7045	0.7095	0.7135	0.525	0.744	0.5635	0.5995	0.6925	0.759	0.5775	0.6425	0.618	0.7285	0.018	0.1955	0.089	0.1545	0.0285	0.0805	0.1525	0.0945	0	0.0815	0.1765	0.19	0.142	0.0185	0.0345	0.1465	0.065	0.21	0.117	0.0005
CCRC-M69	0.2765	0.3345	0.3675	0.3635	0.1885	0.2035	0.2405	0.2275	0.2115	0.2605	0.216	0.2545	0.2245	0.2095	0.206	0.3445	0.2285	0.2935	0.2445	0.0115	0	0.015	0	0.014	0	0.006	0	0	0	0.008	0.0035	0.0155	0.0055	0	0	0.01	0.022	0.0115	0
CCRC-M35	0.308	0.362	0.49	0.4635	0.3185	0.346	0.2945	0.4175	0.3735	0.3095	0.294	0.4055	0.3225	0.3465	0.352	0.389	0.325	0.3975	0.3735	0.0555	0.051	0.094	0	0.08	0.057	0.06	0	0.002	0.0125	0.135	0.0695	0.0915	0.057	0.033	0.02	0.082	0.091	0.0375	0.015
CCRC-M36	0	0.378	0	0.484	0.268	0	0.356	0.383	0.3985	0.298	0.308	0.38	0.307	0.338	0.402	0.408	0.34	0.393	0.3805	0.032	0.0265	0.0505	0	0.025	0.031	0.025	0	0.004	0	0.056	0.0435	0.0605	0.0145	0.009	0.0165	0.0485	0.0445	0.0265	0
CCRC-M14	0.5545	0.541	0.5595	0.5905	0.443	0.4605	0.5185	0.4815	0.511	0.4415	0.496	0.5185	0.457	0.431	0.507	0.559	0.465	0.5765	0.483	0.2645	0.204	0.333	0.0355	0.25	0.303	0.315	0.0305	0.055	0.069	0.403	0.3645	0.3885	0.157	0.223	0.183	0.325	0.326	0.3185	0.083
CCRC-M129	0.31	0.343	0.43	0.4785	0.207	0.332	0.2815	0.2975	0.3195	0.246	0.314	0.3325	0.289	0.223	0.377	0.413	0.281	0.3805	0.3125	0.026	0.0175	0.0275	0.001	0	0.054	0.05	0	0	0.021	0.091	0.031	0.047	0	0	0.0085	0.0165	0.0135	0.027	0
CCRC-M72	0	0.3515	0	0.359	0.1915	0	0.233	0.184	0.3055	0.246	0.274	0.281	0.2505	0.2365	0.263	0.3495	0.2555	0.316	0.3075	0.022	0.0135	0.0375	0	0.019	0.0545	0.0575	0	0	0.022	0.0605	0.0495	0.0655	0.015	0.016	0.0145	0.0235	0.0395	0.0435	0
CCRC-M34	0	0	0.0005	0	0	0	0	0	0	0	0.031	0	0	0	0.035	0	0	0.0155	0	0	0	0	0	0	0	0	0	0	0	0	0	0	0	0	0	0	0	0	0
JIM136	0.0075	0.0115	0	0.0085	0.0195	0.0035	0.003	0.005	0.0195	0.0095	0.044	0.003	0.0275	0.0295	0.048	0.0005	0.0495	0.0135	0	0.0145	0.0325	0.0175	0.0095	0.0045	0.026	0.013	0.0115	0.0255	0.011	0.02	0.009	0.019	0	0.0365	0.0115	0.0205	0.0235	0.02	0
JIM7	0.013	0.0145	0.009	0.0225	0	0.01	0.0095	0.0085	0	0.0095	0.063	0.0055	0.0075	0.0115	0.052	0.0075	0.0335	0.0185	0	0.0055	0.0135	0.0185	0.013	0	0.0155	0.0145	0.008	0	0.0115	0.0085	0.0175	0	0	0	0.0045	0.0085	0.0105	0.0005	0
JIM133	0.128	0.1695	0.146	0.1615	0.21	0.118	0.1985	0.2195	0.205	0.1645	0.219	0.1865	0.23	0.18	0.201	0.1735	0.1455	0.2305	0.16	0.1405	0.2395	0.2245	0.1915	0.1435	0.221	0.274	0.2225	0.1775	0.3205	0.232	0.2805	0.2655	0.119	0.1635	0.1545	0.2625	0.2155	0.2875	0.117
JIM13	0.3355	0.306	0.3225	0.4415	0.438	0.3125	0.48	0.401	0.3695	0.3105	0.473	0.483	0.483	0.534	0.407	0.345	0.239	0.4595	0.4205	0.2535	0.265	0.3065	0.3755	0.1655	0.4005	0.4625	0.3255	0.1985	0.0165	0.4245	0.473	0.487	0.1025	0.1435	0.357	0.4565	0.3445	0.37	0.1185
CCRC-M92	0	0.073	0	0.0795	0.053	0	0.0935	0.1415	0.0725	0.045	0.149	0.0755	0.1	0.066	0.109	0.087	0.097	0.1355	0.0585	0.014	0.0175	0.0375	0.001	0.041	0.095	0.095	0.019	0.016	0.1765	0.083	0.1055	0.1245	0.02	0.04	0.0505	0.0695	0.0785	0.1045	0.005
CCRC-M91	0.0435	0.08	0.0485	0.0555	0.038	0.0405	0.0665	0.1065	0.0535	0.046	0.153	0.0425	0.086	0.053	0.116	0.086	0.091	0.1155	0.0495	0.018	0.0155	0.0535	0.028	0.031	0.0895	0.1055	0.04	0.058	0.0685	0.0705	0.1255	0.1465	0.0475	0.064	0.0585	0.1285	0.1095	0.1545	0.0325
CCRC-M78	0.158	0.225	0.171	0.154	0.138	0.16	0.303	0.311	0.192	0.1495	0.301	0.271	0.202	0.173	0.191	0.295	0.24	0.263	0.219	0.0815	0.071	0.1135	0.0025	0.0815	0.215	0.251	0.0015	0.0515	0.104	0.224	0.2285	0.2275	0.129	0.0675	0.118	0.2215	0.1845	0.2605	0.106
CCRC-M60	0.2675	0.334	0.2885	0.4235	0.2875	0.3135	0.48	0.492	0.3645	0.2385	0.448	0.483	0.3285	0.2975	0.399	0.358	0.419	0.3895	0.3315	0.1975	0.2455	0.2515	0.0015	0.153	0.2785	0.3405	0.0025	0.162	0.387	0.3215	0.3545	0.2955	0.121	0.095	0.2265	0.2745	0.2835	0.3625	0.127
CCRC-M41	0.199	0.338	0.365	0.386	0.329	0.339	0.4435	0.4555	0.3625	0.2125	0.418	0.4215	0.343	0.322	0.422	0.343	0.39	0.308	0.3155	0.1665	0.1895	0.124	0.003	0.131	0.198	0.245	0.001	0.147	0.14	0.24	0.318	0.241	0.129	0.071	0.1785	0.126	0.115	0.266	0.114
CCRC-M80	0.484	0.49	0.52	0.5595	0.4725	0.486	0.6515	0.6675	0.5315	0.3815	0.615	0.6365	0.4815	0.5305	0.604	0.459	0.491	0.5285	0.4685	0.3535	0.387	0.43	0.348	0.383	0.487	0.502	0.433	0.286	0.525	0.466	0.492	0.507	0.287	0.473	0.402	0.436	0.482	0.507	0.246
CCRC-M79	0.4715	0.4845	0.5035	0.5525	0.4565	0.4595	0.594	0.592	0.5315	0.3985	0.584	0.628	0.4815	0.4915	0.502	0.5215	0.4655	0.5145	0.5255	0.3125	0.406	0.3725	0.3815	0.384	0.515	0.509	0.3915	0.307	0.4555	0.447	0.4835	0.3825	0.2635	0.288	0.389	0.4025	0.4345	0.5035	0.3055
CCRC-M44	0.2175	0.387	0.3955	0.3685	0.269	0.3085	0.401	0.431	0.3485	0.228	0.316	0.388	0.301	0.299	0.358	0.348	0.403	0.3755	0.2845	0.182	0.212	0.239	0.1455	0.192	0.281	0.277	0.1825	0.128	0.261	0.297	0.2625	0.2725	0.1215	0.116	0.174	0.275	0.268	0.2825	0.0975
CCRC-M33	0.227	0.3455	0.379	0.376	0.2365	0.343	0.387	0.38	0.313	0.1975	0.319	0.35	0.2805	0.2695	0.32	0.3635	0.3805	0.317	0.257	0.1655	0.2355	0.2325	0.197	0.184	0.317	0.302	0.212	0.146	0.281	0.345	0.301	0.311	0.137	0.129	0.2135	0.2785	0.2475	0.296	0.123
CCRC-M32	0.1725	0.307	0.3515	0.311	0.21	0.2925	0.3125	0.3365	0.2455	0.165	0.284	0.2485	0.24	0.23	0.274	0.298	0.323	0.305	0.2085	0.148	0.1765	0.1705	0.0015	0.0905	0.18	0.213	0.0025	0.0805	0.1655	0.211	0.243	0.196	0.0595	0.0375	0.1485	0.1935	0.1785	0.226	0.0595
CCRC-M13	0.467	0.58	0.567	0.5635	0.451	0.542	0.578	0.513	0.564	0.452	0.637	0.482	0.546	0.462	0.569	0.627	0.489	0.4845	0.575	0.226	0.444	0.326	0.392	0.4135	0.443	0.524	0.427	0.2835	0.4775	0.543	0.4885	0.4265	0.194	0.3315	0.346	0.436	0.372	0.4785	0.242
CCRC-M42	0.171	0.348	0.381	0.394	0.237	0.358	0.378	0.42	0.317	0.2135	0.423	0.426	0.269	0.275	0.349	0.381	0.399	0.353	0.29	0.1975	0.2615	0.2185	0.2	0.222	0.3355	0.2955	0.21	0.155	0.2585	0.2725	0.2885	0.3275	0.1315	0.108	0.2135	0.2895	0.2575	0.3085	0.1155
CCRC-M24	0.277	0.348	0.374	0.417	0.3745	0.339	0.506	0.536	0.4125	0.219	0.406	0.427	0.4055	0.3985	0.395	0.3	0.39	0.436	0.4035	0.245	0.145	0.211	0.1995	0.2885	0.2595	0.2945	0.2335	0.3535	0.2535	0.2765	0.2235	0.2495	0.2295	0.3485	0.189	0.231	0.241	0.3045	0.1825
CCRC-M12	0.432	0.5505	0.535	0.588	0.3755	0.469	0.581	0.486	0.446	0.372	0.57	0.571	0.3715	0.4045	0.489	0.5605	0.4595	0.463	0.461	0.188	0.354	0.2525	0.0035	0.243	0.3255	0.4395	0.0025	0.251	0.324	0.4415	0.432	0.445	0.162	0.176	0.228	0.2885	0.3185	0.405	0.176
CCRC-M7	0	0.5285	0.5315	0.516	0.3925	0	0.483	0.535	0.474	0.333	0.464	0.593	0.3835	0.3555	0.473	0.5025	0.4685	0.472	0.424	0.209	0.2785	0.288	0.169	0.259	0.4755	0.3835	0.246	0.222	0.2765	0.4715	0.383	0.296	0.229	0.232	0.1975	0.363	0.337	0.416	0.194
CCRC-M77	0.3195	0.3925	0.4775	0.433	0.2315	0.3075	0.4635	0.4665	0.299	0.236	0.352	0.4995	0.3395	0.2885	0.309	0.4875	0.4245	0.412	0.333	0.132	0.273	0.197	0.14	0.128	0.29	0.295	0.145	0.079	0.236	0.203	0.2885	0.2915	0.0845	0.088	0.211	0.215	0.201	0.3305	0.0955
CCRC-M25	0	0.277	0	0.356	0.3205	0	0.462	0.502	0.3865	0.0495	0.563	0.44	0.3285	0.2955	0.468	0.22	0.286	0.374	0.3845	0.0465	0.0755	0.1085	0.0665	0.1945	0.124	0.164	0.0965	0.2135	0.144	0.188	0.098	0.055	0.2185	0.2605	0.0735	0.1025	0.1425	0.14	0.0675
CCRC-M9	0.1785	0.231	0.1885	0.2935	0.285	0.1695	0.439	0.345	0.321	0.143	0.524	0.261	0.236	0.223	0.517	0.158	0.208	0.2605	0.327	0.102	0.1325	0.1365	0.111	0.1055	0.1035	0.1225	0.137	0.1395	0.1855	0.1945	0.1875	0.0775	0.0675	0.2085	0.0875	0.0755	0.1195	0.0675	0.0665
CCRC-M128	0.3605	0.41	0.3995	0.502	0.3405	0.3625	0.5095	0.5445	0.418	0.3075	0.443	0.4775	0.3485	0.3305	0.439	0.348	0.419	0.496	0.391	0.2495	0.2995	0.3185	0.223	0.2815	0.3905	0.4295	0.223	0.2595	0.3095	0.4325	0.378	0.342	0.193	0.1995	0.2775	0.2845	0.2985	0.344	0.17
CCRC-M126	0.4815	0.562	0.5825	0.635	0.4455	0.4595	0.617	0.652	0.5005	0.3775	0.51	0.609	0.4615	0.4475	0.538	0.481	0.557	0.569	0.4915	0.3065	0.39	0.3295	0.2905	0.3705	0.5475	0.4825	0.3485	0.2825	0.326	0.5055	0.494	0.458	0.1895	0.2485	0.355	0.3325	0.3575	0.511	0.1765
CCRC-M134	0.555	0.5755	0.597	0.698	0.5615	0.604	0.7215	0.7015	0.602	0.4515	0.639	0.6645	0.5875	0.5855	0.638	0.5625	0.5605	0.653	0.62	0.3945	0.3565	0.5035	0.472	0.4615	0.612	0.603	0.444	0.4755	0.4335	0.601	0.5955	0.5725	0.3045	0.4685	0.3975	0.5045	0.5135	0.5865	0.3115
CCRC-M125	0	0.4295	0	0.4825	0.3265	0	0.496	0.528	0.3865	0.2805	0.465	0.472	0.3715	0.3375	0.443	0.3665	0.4355	0.4385	0.3705	0.2295	0.305	0.2335	0.231	0.2685	0.3895	0.3925	0.216	0.1825	0.218	0.3745	0.375	0.358	0.11	0.1545	0.255	0.2375	0.2655	0.389	0.103
CCRC-M123	0.466	0.517	0.562	0.584	0.5105	0.53	0.6385	0.6745	0.569	0.4015	0.614	0.6395	0.5395	0.5305	0.639	0.475	0.494	0.591	0.564	0.3175	0.3825	0.4085	0.4285	0.3465	0.49	0.483	0.3815	0.3505	0.289	0.411	0.4175	0.4065	0.227	0.3555	0.3525	0.4245	0.4085	0.4505	0.273
CCRC-M122	0.521	0.474	0.53	0.567	0.465	0.5	0.629	0.639	0.422	0.394	0.667	0.609	0.497	0.531	0.652	0.437	0.492	0.563	0.506	0.311	0.3195	0.39	0.2985	0.4325	0.4385	0.4315	0.3835	0.3175	0.3385	0.4075	0.4205	0.4275	0.219	0.4075	0.2665	0.383	0.376	0.4325	0.324
CCRC-M121	0.381	0.414	0.488	0.5	0.408	0.45	0.5685	0.5575	0.544	0.356	0.61	0.5685	0.49	0.481	0.608	0.464	0.449	0.439	0.551	0.272	0.377	0.3305	0.328	0.3075	0.4515	0.3465	0.309	0.2905	0.404	0.3995	0.3555	0.3665	0.2185	0.2375	0.338	0.3575	0.3775	0.3475	0.2775
CCRC-M112	0.241	0.397	0.456	0.4655	0.216	0.351	0.3695	0.3985	0.247	0.19	0.3	0.3855	0.29	0.263	0.32	0.368	0.398	0.3705	0.259	0.071	0.158	0.167	0.13	0.1965	0.279	0.291	0.116	0.1375	0.2185	0.276	0.286	0.276	0.0685	0.1315	0.076	0.166	0.135	0.304	0.0825
CCRC-M21	0.4575	0.422	0.4795	0.55	0.405	0.4715	0.5965	0.5635	0.439	0.38	0.43	0.4765	0.426	0.388	0.449	0.417	0.445	0.472	0.413	0.218	0.4095	0.334	0.002	0.291	0.4635	0.4225	0.001	0.343	0.289	0.4475	0.448	0.47	0.22	0.197	0.2845	0.353	0.339	0.465	0.277
JIM131	0.4895	0.5365	0.5665	0.6225	0.5165	0.5125	0.5615	0.5495	0.44	0.4135	0.514	0.5995	0.6005	0.6115	0.5	0.5695	0.5305	0.4945	0.429	0.3115	0.4475	0.446	0.4055	0.347	0.4705	0.4725	0.4225	0.297	0.3385	0.4825	0.51	0.484	0.2275	0.335	0.3805	0.41	0.399	0.466	0.2595
CCRC-M22	0.4035	0.4545	0.4085	0.464	0.3655	0.4205	0.562	0.593	0.462	0.3355	0.468	0.5	0.4245	0.3845	0.517	0.3315	0.4235	0.423	0.474	0.1935	0.3715	0.3255	0.37	0.359	0.5055	0.4045	0.374	0.331	0.404	0.4565	0.4695	0.4695	0.218	0.251	0.3095	0.4235	0.3705	0.4185	0.241
JIM132	0.1415	0.151	0.1855	0.1995	0.1335	0.1665	0.1425	0.1165	0.105	0.134	0.211	0.1625	0.1925	0.1675	0.17	0.191	0.152	0.1555	0.082	0.086	0.203	0.1245	0.075	0.0055	0.1315	0.1205	0.063	0	0.2185	0.1055	0.119	0.116	0.015	0	0.092	0.1205	0.0855	0.17	0.035
JIM1	0.367	0.41	0.398	0.479	0.3265	0.393	0.434	0.454	0.2945	0.295	0.385	0.43	0.4735	0.4805	0.391	0.396	0.442	0.461	0.3005	0.21	0.4665	0.281	0.394	0.1725	0.3935	0.3735	0.413	0.2275	0.321	0.3285	0.375	0.387	0.0925	0.1665	0.4305	0.342	0.31	0.398	0.2165
CCRC-M15	0.193	0.1625	0.169	0.157	0.1905	0.201	0.2145	0.2235	0.1575	0.1685	0.254	0.1745	0.1725	0.1535	0.225	0.3855	0.1955	0.174	0.1335	0.1175	0.048	0.0805	0.052	0.0535	0.0445	0.0625	0.079	0.0755	0.0545	0.0975	0.09	0.091	0.055	0.1045	0.03	0.0875	0.0745	0.084	0.049
CCRC-M8	0.083	0.0315	0.048	0.157	0.1675	0.017	0.1895	0.1405	0.0965	0	0.601	0.0985	0.1125	0.0905	0.542	0.0245	0.0735	0.124	0.0695	0	0.084	0.068	0.0265	0.11	0.081	0.094	0.0155	0.154	0.011	0.167	0.1165	0.0055	0.0545	0.132	0.014	0.004	0.023	0.0495	0.0555
MH4.3E5	0	0.0885	0	0.2755	0.269	0.0015	0.3185	0.3185	0.281	0.1225	0.612	0.2435	0.224	0.204	0.582	0	0.0975	0.2545	0.245	0.1305	0.1855	0.2015	0.1885	0.1645	0.1525	0.1645	0.1465	0.2245	0.216	0.1925	0.1875	0.1555	0.0975	0.3185	0.1565	0.0605	0.0655	0.1435	0.0275
JIM16	0.029	0.0535	0.037	0.0725	0.107	0.019	0.0615	0.0755	0.063	0.1995	0.103	0.0695	0.147	0.078	0.113	0.0575	0.0265	0.0845	0.054	0.0815	0.014	0.0395	0.0715	0.006	0.109	0.073	0.0455	0.009	0.446	0.083	0.1255	0.0955	0	0.015	0.021	0.0255	0.0535	0.0585	0
CCRC-M160	0.705	0.71	0.633	0.6725	0.7155	0.616	0.611	0.576	0.702	0.503	0.67	0.634	0.6925	0.7155	0.753	0.62	0.595	0.7145	0.735	0.01	0.0625	0.1405	0.0405	0.0495	0.064	0.095	0.0705	0.0275	0.3845	0.149	0.0965	0.0825	0.079	0.0795	0.0035	0.0795	0.0905	0.0175	0.014
CCRC-M137	0	0.567	0	0.6275	0.61	0	0.739	0.788	0.7025	0.4755	0.711	0.728	0.655	0.691	0.707	0.588	0.597	0.6805	0.7235	0.0545	0.0715	0.0885	0.059	0.0465	0.0795	0.0965	0.062	0	0.456	0.2275	0.171	0.126	0.026	0.0515	0.0025	0.0395	0.0975	0.005	0
CCRC-M152	0.57	0.523	0.569	0.5605	0.5675	0.542	0.7005	0.6885	0.6445	0.4315	0.608	0.6485	0.5585	0.5965	0.604	0.51	0.427	0.6285	0.6855	0.2775	0.325	0.475	0.2785	0.272	0.394	0.418	0.1915	0.114	0.024	0.548	0.2415	0.2605	0.229	0.205	0.179	0.311	0.313	0.1625	0.118
CCRC-M149	0	0.6415	0	0.7	0.66	0	0.7935	0.7895	0.741	0.5035	0.74	0.7185	0.685	0.702	0.715	0.6065	0.6185	0.729	0.736	0.2275	0.305	0.4415	0.27	0.224	0.3895	0.4005	0.195	0.092	0.0885	0.5795	0.393	0.395	0.136	0.182	0.147	0.2425	0.2645	0.249	0.067
CCRC-M144	0.56	0.648	0.659	0.7075	0.6505	0.651	0.7665	0.7065	0.652	0.51	0.706	0.7865	0.5535	0.6615	0.764	0.625	0.5	0.6765	0.795	0.36	0.299	0.361	0.3345	0.3395	0.3745	0.4665	0.1735	0.1535	0.321	0.5995	0.527	0.52	0.21	0.2505	0.212	0.304	0.314	0.374	0.091
CCRC-M146	0.689	0.6555	0.72	0.7455	0.675	0.704	0.791	0.734	0.713	0.605	0.748	0.793	0.697	0.757	0.769	0.7035	0.6165	0.7695	0.733	0.428	0.4635	0.62	0.474	0.4125	0.578	0.555	0.223	0.1565	0.0545	0.661	0.606	0.628	0.2825	0.3685	0.2245	0.491	0.419	0.54	0.2405
CCRC-M145	0.654	0.6555	0.667	0.6325	0.6655	0.695	0.7795	0.7215	0.576	0.5115	0.691	0.7095	0.6615	0.6635	0.733	0.7305	0.5835	0.5535	0.771	0.4455	0.428	0.494	0.4415	0.3985	0.4995	0.5095	0.2955	0.2145	0.011	0.6355	0.5955	0.5625	0.3105	0.3465	0.233	0.399	0.425	0.4575	0.1375
CCRC-M155	0.6425	0.6655	0.6935	0.691	0.678	0.6965	0.775	0.737	0.6695	0.4875	0.703	0.796	0.655	0.708	0.74	0.6615	0.5685	0.712	0.7375	0.3455	0.391	0.542	0.3545	0.3395	0.49	0.477	0.1785	0.1115	0.053	0.581	0.556	0.584	0.29	0.3175	0.213	0.454	0.364	0.459	0.128
CCRC-M153	0.516	0.516	0.45	0.539	0.4855	0.54	0.7435	0.6895	0.5805	0.4155	0.633	0.7575	0.5015	0.6085	0.685	0.614	0.49	0.635	0.6935	0	0.0065	0.034	0.01	0.0145	0.0235	0.0305	0.006	0	0.052	0.0635	0.0185	0.0075	0	0.0125	0.0045	0.013	0.011	0.0065	0
CCRC-M151	0.5065	0.5635	0.5135	0.503	0.4775	0.5975	0.711	0.644	0.5795	0.4155	0.641	0.688	0.5265	0.5915	0.678	0.5985	0.5005	0.629	0.6095	0	0	0.022	0.0075	0.009	0.006	0.006	0.0015	0	0.018	0.014	0.0105	0	0	0.011	0	0.008	0.004	0.0055	0
CCRC-M148	0.5145	0.5295	0.5275	0.5135	0.5025	0.5715	0.7715	0.7205	0.6135	0.418	0.641	0.7685	0.5625	0.6525	0.722	0.6235	0.4975	0.6135	0.7005	0	0	0.0265	0.027	0	0.0355	0.0475	0.004	0	0.146	0.0755	0.003	0	0	0	0.0025	0.0095	0.0075	0	0
CCRC-M140	0.56	0.6	0.598	0.609	0.542	0.58	0.7365	0.6995	0.7245	0.5135	0.693	0.7595	0.637	0.697	0.661	0.627	0.622	0.715	0.7885	0	0	0.0185	0.003	0.0215	0	0	0.01	0	0.1845	0.023	0.0105	0	0	0.0215	0	0.0035	0.0005	0	0
CCRC-M139	0.619	0.6315	0.584	0.6175	0.609	0.635	0.7565	0.6925	0.7025	0.48	0.704	0.7205	0.67	0.654	0.725	0.6245	0.6145	0.6745	0.7505	0	0.0015	0.035	0.0095	0.0235	0.0085	0.0075	0.0025	0	0.0885	0.0285	0.014	0	0.0095	0.0175	0	0.007	0.008	0	0
CCRC-M138	0.533	0.557	0.581	0.563	0.554	0.565	0.772	0.694	0.582	0.428	0.645	0.68	0.566	0.619	0.66	0.6	0.535	0.605	0.706	0.008	0.003	0.0265	0	0.0045	0.031	0.023	0.012	0	0.2	0.071	0.033	0.039	0	0.0075	0	0.0085	0.0135	0	0

## Sheet: 1MKOH Fraction
Antibody	wtunino1	wtunino2	wtunino3	wtunino4	wtunino5	bmr6unino1	bmr6unino2	bmr6unino3	bmr6unino4	bmr6unino5	bmr12unino1	bmr12unino2	bmr12unino3	bmr12unino4	bmr6/12unino1	bmr6/12unino2	bmr6/12unino3	bmr6/12unino4	bmr6/12unino5	wtino1	wtino2	wtino3	wtino4	wtino5	bmr6ino1	bmr6ino2	bmr6ino3	bmr6ino4	bmr6ino5	bmr12ino1	bmr12ino2	bmr12ino3	bmr12ino4	bmr12ino5	bmr6/12ino1	bmr6/12ino2	bmr6/12ino3	bmr6/12ino4	bmr6/12ino5
CCRC-M1	0.063	0.0495	0.0775	0.0795	0.063	0.023	0.513	0.046	0.02	0.0175	0.034	0.165	0.014	0.0695	0.043	0.0295	0.03	0.0195	0.013	0.0025	0	0	0	0.0005	0.0015	0	0	0.026	0.0555	0	0	0.0015	0.001	0.019	0	0	0	0	0
CCRC-M100	0.0005	0.0855	0.087	0.093	0.0545	0	0.4465	0.0695	0.1095	0.028	0.0715	0.1205	0.0575	0.047	0.0865	0.0855	0.0465	0.038	0.1085	0.015	0	0.0075	0	0	0.0215	0	0	0	0.0135	0.0135	0.0135	0.0115	0.011	0.0015	0	0.0005	0.02	0.006	0
CCRC-M101	0.178	0.2505	0.228	0.218	0.138	0.169	0.53	0.137	0.106	0.084	0.1655	0.185	0.152	0.088	0.1935	0.1935	0.1145	0.11	0.15	0.039	0.008	0.0375	0.0445	0.0385	0.085	0	0.0125	0.0205	0.002	0.09	0.0635	0.0685	0.022	0.0275	0	0.0135	0.0575	0.019	0.005
CCRC-M102	0.0235	0.0375	0.0255	0.0245	0.0245	0.0095	0.337	0.0355	0.0085	0	0.019	0.07	0.0105	0.0105	0.024	0.0135	0.013	0.0005	0.0145	0	0	0	0	0	0.004	0	0	0.009	0.03	0.004	0	0.004	0.0065	0	0	0	0.025	0.0105	0
CCRC-M103	0.0725	0.1	0.1055	0.0955	0.051	0.0625	0.452	0.0605	0.0565	0.035	0.071	0.126	0.042	0.046	0.083	0.095	0.041	0.0435	0.0695	0.012	0	0.0025	0.006	0	0.019	0	0.005	0.012	0.0245	0.018	0.025	0.02	0.0135	0.011	0	0.0035	0.04	0.0125	0
CCRC-M104	0.2445	0.274	0.2435	0.2185	0.172	0.2125	0.434	0.1685	0.1755	0.126	0.2095	0.249	0.178	0.167	0.2385	0.262	0.1365	0.1545	0.2105	0.062	0.012	0.0695	0.002	0.0755	0.125	0	0.001	0.086	0.0185	0.134	0.116	0.097	0.071	0.067	0.003	0.0435	0.003	0.049	0.048
CCRC-M105	0.009	0.035	0.032	0.037	0.0165	0.01	0.0125	0.04	0.013	0.001	0.031	0	0.0045	0.004	0.042	0.034	0.023	0.026	0.001	0.006	0	0.0225	0.0075	0.0185	0.0235	0.0315	0.0105	0.029	0.024	0.0145	0.019	0.01	0.02	0.013	0.0345	0.0215	0.0495	0.045	0.006
CCRC-M106	0.0525	0.059	0.0605	0.0545	0.0395	0.0295	0.528	0.0495	0.0175	0.0125	0.044	0.18	0.0195	0.0445	0.062	0.049	0.031	0.0175	0.0255	0	0	0	0	0.0365	0	0	0	0.0015	0	0	0	0	0.008	0.0165	0	0	0	0.005	0.001
CCRC-M107	0.166	0.2985	0.3175	0.2975	0.248	0.345	0.3895	0.4175	0.3535	0.1995	0.381	0.4135	0.341	0.2335	0.427	0.3945	0.413	0.3475	0.4655	0.0925	0.1085	0.109	0.087	0.166	0.305	0.1595	0.098	0.151	0.1985	0.246	0.273	0.275	0.1265	0.158	0.1475	0.181	0.26	0.1405	0.1275
CCRC-M108	0.002	0.016	0.0025	0.0065	0.015	0	0.1885	0.006	0.013	0	0.0135	0.0015	0.01	0.004	0.0245	0.018	0.0145	0	0.006	0.001	0	0	0	0.004	0.002	0	0	0	0	0.007	0.0095	0.0055	0	0.003	0	0	0.0195	0	0
CCRC-M109	0.002	0.009	0.006	0.007	0.004	0	0.1885	0.0095	0.0035	0.0005	0.0105	0.0155	0.008	0	0.0165	0.006	0.0105	0.005	0.0045	0	0	0	0	0.026	0	0.004	0	0	0.0015	0.0025	0.012	0.011	0	0	0	0	0.024	0	0
CCRC-M110	0	0	0	0	0.001	0	0.0065	0.0095	0.0095	0	0.01	0.0085	0.003	0	0.012	0	0.011	0	0.0015	0	0	0	0	0.0505	0	0	0	0	0.0485	0.014	0.028	0.01	0.019	0	0	0	0.0155	0.008	0
CCRC-M111	0	0	0	0	0.013	0	0.0215	0.0065	0.0015	0	0	0.0055	0	0	0.006	0	0.01	0	0.0075	0	0	0	0	0.0175	0.0015	0.009	0	0.0025	0.0385	0.0075	0.0115	0.0125	0.0025	0.0115	0	0	0.011	0.0015	0
CCRC-M112	0.029	0.091	0.0715	0.0555	0.037	0.07	0.0625	0.117	0.1	0.041	0.0745	0.0835	0.089	0.064	0.1415	0.103	0.1065	0.0465	0.09	0.051	0.052	0.05	0.072	0.1405	0.118	0.11	0.039	0.1665	0.1445	0.093	0.151	0.116	0.0675	0.1265	0.088	0.059	0.146	0.0535	0.0835
CCRC-M113	0.1675	0.3315	0.284	0.288	0.165	0.1855	0.216	0.232	0.203	0.094	0.2135	0.185	0.136	0.147	0.3385	0.2775	0.2115	0.176	0.143	0.111	0.1765	0.156	0.1025	0.1825	0.1805	0.2225	0.0605	0.2655	0.1455	0.2145	0.201	0.209	0.1565	0.2345	0.1875	0.075	0.1425	0.1405	0.1425
CCRC-M114	0.571	0.5365	0.734	0.705	0.583	0.606	0.6785	0.6525	0.6765	0.4735	0.683	0.6645	0.573	0.5325	0.679	0.5695	0.664	0.665	0.6285	0.4195	0.4705	0.556	0.5015	0.4985	0.645	0.5115	0.3985	0.535	0.4505	0.594	0.579	0.578	0.422	0.567	0.4505	0.434	0.4955	0.332	0.346
CCRC-M115	0.0125	0.03	0.0985	0.0785	0.005	0.0055	0	0.006	0.007	0	0.019	0.002	0.001	0.0085	0.03	0.009	0.023	0.0105	0.003	0.0155	0.0165	0.026	0.0045	0	0.029	0.0045	0	0.0005	0.0165	0.022	0.027	0.019	0.007	0.0175	0.0025	0.01	0.0075	0	0
CCRC-M116	0	0.487	0.559	0.513	0.382	0	0.504	0.5215	0.4895	0.2855	0.528	0.497	0.418	0.3195	0.533	0.417	0.497	0.459	0.4595	0.2475	0.31	0.274	0.32	0.3045	0.4705	0.28	0.212	0.3375	0.4	0.3945	0.423	0.433	0.3085	0.2945	0.292	0.276	0.321	0.2565	0.2795
CCRC-M117	0.1575	0.3095	0.563	0.513	0.1655	0.2145	0.2665	0.2305	0.2075	0.116	0.253	0.2255	0.1745	0.185	0.352	0.2755	0.236	0.485	0.2365	0.114	0.1325	0.124	0.1145	0.093	0.213	0.1715	0.0575	0.127	0.186	0.188	0.195	0.184	0.116	0.09	0.1465	0.144	0.1685	0.106	0.109
CCRC-M118	0.1245	0.265	0.3115	0.3155	0.1295	0.1785	0.196	0.2175	0.1815	0.0975	0.256	0.185	0.1495	0.1085	0.281	0.203	0.185	0.2335	0.1635	0.0625	0.109	0.0745	0.0825	0.059	0.1195	0.1	0.0505	0.0605	0.1045	0.0885	0.101	0.111	0.052	0.0505	0.092	0.0915	0.1045	0.042	0.04
CCRC-M119	0.0225	0.0735	0.085	0.087	0.051	0.0375	0.0895	0.054	0.05	0.018	0.0715	0.0675	0.04	0.037	0.0985	0.0635	0.0795	0.055	0.041	0.045	0.0545	0.1535	0.0615	0	0.1	0.0635	0.0455	0.0315	0.0675	0.048	0.0715	0.0655	0.044	0.0325	0.0975	0.1985	0.0995	0.091	0.054
CCRC-M12	0.152	0.2445	0.143	0.213	0.0905	0.208	0.308	0.266	0.265	0.138	0.2065	0.216	0.1705	0.117	0.2765	0.2815	0.2705	0.166	0.19	0.159	0.215	0.1665	0.0025	0.219	0.2335	0.252	0.0025	0.29	0.2095	0.2275	0.309	0.271	0.181	0.232	0.221	0.2025	0.0035	0.082	0.238
CCRC-M120	0.06	0.1635	0.2135	0.2185	0.051	0.087	0.138	0.087	0.093	0.0515	0.152	0.105	0.069	0.0635	0.166	0.1235	0.109	0.1365	0.084	0.0165	0.05	0.0325	0.026	0.025	0.043	0.039	0.022	0.0375	0.052	0.045	0.039	0.019	0.0255	0.0405	0.038	0.0325	0.046	0.0165	0.0205
CCRC-M121	0.122	0.218	0.231	0.204	0.149	0.219	0.3575	0.303	0.321	0.146	0.2565	0.2895	0.275	0.169	0.3235	0.29	0.3055	0.204	0.298	0.19	0.318	0.2335	0.261	0.286	0.2705	0.226	0.175	0.3075	0.3405	0.2835	0.2845	0.2475	0.2385	0.2735	0.262	0.2195	0.315	0.1885	0.2695
CCRC-M122	0.166	0.205	0.257	0.238	0.143	0.257	0.349	0.345	0.357	0.206	0.312	0.364	0.233	0.232	0.401	0.261	0.386	0.238	0.296	0.218	0.2125	0.212	0.1915	0.2995	0.2895	0.2545	0.1655	0.3455	0.281	0.2705	0.3275	0.2955	0.202	0.4095	0.2565	0.202	0.3305	0.169	0.242
CCRC-M123	0.105	0.213	0.291	0.284	0.1685	0.246	0.3795	0.358	0.37	0.2015	0.314	0.3555	0.2655	0.2425	0.402	0.248	0.37	0.249	0.341	0.2275	0.2505	0.2125	0.2425	0.328	0.342	0.3035	0.2025	0.3175	0.3015	0.263	0.3175	0.3045	0.261	0.3415	0.2645	0.1975	0.4295	0.201	0.214
CCRC-M125	0	0.1595	0.1895	0.1835	0.1305	0	0.245	0.2515	0.2365	0.1195	0.2115	0.264	0.1785	0.1545	0.2715	0.2075	0.2355	0.1795	0.1915	0.1505	0.164	0.1255	0.153	0.212	0.2755	0.202	0.111	0.2195	0.2005	0.2365	0.282	0.219	0.15	0.1725	0.189	0.1365	0.24	0.123	0.136
CCRC-M126	0.1135	0.211	0.249	0.212	0.1215	0.2165	0.296	0.3135	0.2785	0.1605	0.2165	0.316	0.1835	0.2095	0.3135	0.27	0.2855	0.189	0.2865	0.1875	0.227	0.1685	0.1855	0.206	0.3715	0.296	0.1355	0.2735	0.288	0.2265	0.333	0.312	0.1935	0.2605	0.245	0.1535	0.3395	0.1415	0.1615
CCRC-M128	0.0715	0.123	0.161	0.161	0.1115	0.1365	0.2245	0.22	0.206	0.0935	0.17	0.1845	0.1245	0.1405	0.233	0.193	0.224	0.184	0.178	0.1255	0.1705	0.1645	0.174	0.2205	0.2505	0.2275	0.143	0.2445	0.271	0.2325	0.228	0.219	0.157	0.2055	0.2025	0.1475	0.276	0.112	0.201
CCRC-M129	0.033	0.125	0.0975	0.1235	0.034	0.071	0.0845	0.0725	0.0585	0.03	0.1245	0.0645	0.031	0.036	0.1055	0.108	0.0745	0.0735	0.0515	0.037	0.0515	0.0285	0.006	0.057	0.067	0.0485	0.002	0.0045	0.049	0.062	0.062	0.041	0.01	0	0.0195	0.0155	0.061	0.012	0
CCRC-M13	0.158	0.323	0.2965	0.3015	0.19	0.308	0.435	0.403	0.364	0.258	0.2825	0.266	0.263	0.193	0.4405	0.357	0.3825	0.2405	0.34	0.276	0.376	0.293	0.366	0.3595	0.428	0.319	0.277	0.5105	0.301	0.384	0.4895	0.4315	0.344	0.4335	0.339	0.319	0.425	0.23	0.335
CCRC-M131	0.185	0.386	0.37	0.316	0.175	0.379	0.3905	0.396	0.337	0.218	0.407	0.2465	0.229	0.263	0.389	0.404	0.392	0.249	0.283	0.062	0.0625	0.0675	0.045	0.0895	0.1445	0.1035	0.046	0.1565	0.051	0.0985	0.079	0.094	0.049	0.0955	0.0685	0.0515	0.1	0.05	0.037
CCRC-M133	0.192	0.4245	0.499	0.478	0.161	0.498	0.2955	0.27	0.284	0.15	0.4865	0.2975	0.265	0.202	0.5675	0.4395	0.4925	0.495	0.332	0.077	0.069	0.069	0.048	0.082	0.166	0.091	0.029	0.121	0.0625	0.161	0.178	0.164	0.0675	0.182	0.12	0.092	0.126	0.0575	0.0645
CCRC-M134	0.186	0.3185	0.362	0.335	0.2825	0.349	0.3945	0.468	0.432	0.2605	0.3855	0.3915	0.3895	0.3095	0.4675	0.4175	0.4445	0.349	0.463	0.2975	0.3595	0.3415	0.38	0.2865	0.502	0.4265	0.259	0.4325	0.529	0.438	0.4755	0.4335	0.3615	0.4515	0.3615	0.3995	0.524	0.3615	0.3615
CCRC-M137	0	0.619	0.6845	0.6495	0.614	0	0.693	0.7425	0.6815	0.4645	0.6975	0.701	0.639	0.5085	0.6925	0.613	0.7155	0.6845	0.6975	0.4485	0.5255	0.6385	0.581	0.394	0.6745	0.5065	0.646	0.5545	0.6225	0.6935	0.659	0.656	0.467	0.5745	0.4405	0.5465	0.683	0.508	0.426
CCRC-M138	0.451	0.599	0.679	0.64	0.534	0.563	0.657	0.682	0.612	0.407	0.6265	0.649	0.571	0.436	0.6365	0.568	0.6775	0.628	0.642	0.405	0.418	0.5015	0.524	0.637	0.592	0.396	0.48	0.4265	0.397	0.581	0.606	0.564	0.3835	0.5065	0.351	0.4145	0.547	0.2255	0.3565
CCRC-M139	0.614	0.6845	0.7745	0.7515	0.608	0.596	0.7095	0.8195	0.7075	0.49	0.7095	0.7255	0.624	0.543	0.6825	0.7195	0.7655	0.7195	0.7345	0.475	0.4945	0.676	0.6555	0.5125	0.6155	0.5445	0.6325	0.6145	0.634	0.6615	0.675	0.689	0.4995	0.6645	0.4775	0.601	0.7545	0.5035	0.5345
CCRC-M14	0.2985	0.354	0.3945	0.4155	0.223	0.3405	0.3435	0.429	0.324	0.2085	0.4245	0.3765	0.257	0.2495	0.3855	0.381	0.3655	0.3385	0.312	0.2885	0.331	0.346	0.2565	0.36	0.35	0.383	0.1995	0.31	0.189	0.348	0.3335	0.3585	0.243	0.349	0.329	0.356	0.4355	0.157	0.235
CCRC-M140	0.563	0.691	0.767	0.705	0.623	0.583	0.7745	0.7665	0.7215	0.5105	0.674	0.7215	0.589	0.4955	0.654	0.653	0.789	0.71	0.7525	0.4785	0.532	0.6805	0.682	0.6065	0.607	0.477	0.659	0.5935	0.5905	0.706	0.6985	0.6195	0.53	0.6665	0.486	0.5885	0.762	0.482	0.515
CCRC-M144	0.626	0.664	0.7875	0.7825	0.6635	0.673	0.7185	0.745	0.71	0.502	0.756	0.7425	0.6985	0.46	0.765	0.696	0.734	0.7565	0.718	0.512	0.511	0.639	0.6585	0.027	0.6575	0.553	0.6235	0.6625	0.5375	0.6775	0.751	0.665	0.621	0.7435	0.555	0.648	0.6835	0.404	0.518
CCRC-M145	0.649	0.7055	0.6985	0.6805	0.6615	0.653	0.7645	0.763	0.665	0.5295	0.726	0.7135	0.6975	0.5215	0.719	0.6925	0.733	0.7075	0.744	0.5405	0.574	0.672	0.7125	0.071	0.6365	0.524	0.6525	0.5955	0.5935	0.6545	0.5955	0.6525	0.5015	0.6405	0.555	0.621	0.7255	0.4995	0.5515
CCRC-M146	0.674	0.6655	0.8325	0.7655	0.685	0.672	0.763	0.812	0.745	0.586	0.7765	0.792	0.733	0.618	0.7565	0.6805	0.8125	0.7645	0.752	0.518	0.6165	0.736	0.658	0.0505	0.688	0.6315	0.619	0.6685	0.684	0.687	0.708	0.628	0.5885	0.8245	0.5855	0.68	0.814	0.6455	0.5235
CCRC-M148	0.5715	0.5725	0.7025	0.7055	0.5375	0.6085	0.7275	0.7085	0.6295	0.426	0.7455	0.7555	0.6385	0.484	0.6935	0.5785	0.7315	0.6525	0.7095	0.397	0.4425	0.6065	0.505	0.436	0.6245	0.3935	0.484	0.457	0.534	0.6275	0.641	0.605	0.368	0.437	0.4985	0.5645	0.594	0.427	0.418
CCRC-M149	0	0.6245	0.688	0.711	0.695	0	0.7235	0.724	0.71	0.4555	0.691	0.7515	0.694	0.5575	0.682	0.6275	0.725	0.702	0.703	0.4945	0.568	0.7335	0.654	0.0525	0.7375	0.582	0.694	0.605	0.7375	0.7505	0.737	0.691	0.496	0.645	0.535	0.5985	0.791	0.611	0.496
CCRC-M15	0.098	0.0805	0.083	0.092	0.0785	0.098	0.1195	0.1245	0.0835	0.1065	0.1025	0.1295	0.1005	0.1175	0.1245	0.1275	0.1355	0.082	0.0865	0.1285	0.051	0.0515	0.095	0.0505	0.0795	0.067	0.077	0.0395	0.129	0.0595	0.1	0.1	0.059	0.0645	0.053	0.0795	0.102	0.124	0.061
CCRC-M150	0.6145	0.651	0.767	0.771	0.6925	0.5765	0.755	0.7635	0.6685	0.4895	0.717	0.74	0.6525	0.5465	0.701	0.636	0.742	0.765	0.6565	0.5395	0.5255	0.696	0.674	0.6235	0.708	0.7195	0.634	0.617	0.717	0.738	0.766	0.665	0.5585	0.784	0.5665	0.635	0.808	0.5875	0.5215
CCRC-M151	0.5375	0.5495	0.662	0.641	0.4955	0.5635	0.675	0.7095	0.5695	0.3895	0.635	0.587	0.5425	0.4425	0.613	0.5775	0.705	0.644	0.6265	0.3545	0.4025	0.58	0.5245	0.457	0.554	0.4365	0.4325	0.419	0.385	0.574	0.5335	0.5225	0.3065	0.421	0.3335	0.524	0.5685	0.3015	0.3935
CCRC-M152	0.552	0.598	0.6875	0.6595	0.6075	0.529	0.6795	0.6525	0.6305	0.4305	0.6095	0.6695	0.5505	0.4345	0.5865	0.595	0.6545	0.5915	0.6605	0.4085	0.473	0.561	0.6205	0.005	0.6	0.479	0.4985	0.54	0.5295	0.579	0.4485	0.3885	0.405	0.536	0.447	0.51	0.6855	0.405	0.43
CCRC-M153	0.43	0.57	0.685	0.636	0.4905	0.496	0.7005	0.6525	0.4905	0.3735	0.6775	0.6915	0.6105	0.4845	0.6325	0.604	0.6085	0.64	0.5335	0.3705	0.4825	0.552	0.528	0.39	0.5365	0.3905	0.494	0.4455	0.3895	0.6175	0.6635	0.5645	0.3545	0.4985	0.3865	0.482	0.569	0.2965	0.3695
CCRC-M154	0.6065	0.627	0.5715	0.5435	0.5995	0.5965	0.6725	0.685	0.625	0.467	0.689	0.6165	0.5785	0.494	0.664	0.633	0.665	0.5525	0.667	0.463	0.5105	0.6225	0.611	0.4345	0.6135	0.5205	0.615	0.5765	0.5185	0.6405	0.6335	0.6295	0.4505	0.6165	0.5335	0.5765	0.721	0.4635	0.4625
CCRC-M155	0.6705	0.6345	0.845	0.765	0.65	0.6955	0.748	0.7965	0.7375	0.5025	0.7655	0.711	0.73	0.6725	0.7515	0.6215	0.8085	0.772	0.7765	0.5425	0.626	0.739	0.7555	0.039	0.697	0.623	0.6055	0.6635	0.455	0.688	0.709	0.696	0.521	0.7695	0.554	0.705	0.7875	0.551	0.581
CCRC-M16	0.002	0	0	0.0005	0	0	0	0	0	0	0.007	0	0	0	0	0	0.009	0.0005	0	0	0	0	0	0.007	0.003	0	0	0.0045	0.0035	0	0	0.002	0.0045	0.0045	0	0	0	0	0
CCRC-M160	0.664	0.69	0.7765	0.7435	0.6395	0.679	0.608	0.808	0.706	0.467	0.6915	0.625	0.6935	0.519	0.7405	0.68	0.7885	0.7555	0.767	0.424	0.5765	0.7085	0.6345	0.1815	0.614	0.4955	0.5405	0.5635	0.629	0.648	0.6985	0.6615	0.455	0.6365	0.4595	0.6655	0.6575	0.554	0.546
CCRC-M17	0	0.012	0.007	0.007	0	0.004	0	0.0015	0	0	0.01	0.016	0.0015	0.0015	0.011	0.091	0.013	0.015	0	0.0025	0	0	0	0	0.007	0.0195	0.0005	0.017	0	0.013	0	0.0055	0	0.014	0.0075	0.0045	0.0005	0.0025	0
CCRC-M18	0	0	0	0	0.001	0	0	0.0095	0.0015	0	0.001	0.013	0.009	0.0025	0.003	0.0185	0.005	0	0	0	0	0	0	0	0.0085	0	0	0.014	0.0045	0.0055	0.0105	0.0115	0.013	0.012	0.0075	0.007	0	0.007	0
CCRC-M19	0	0	0	0	0.014	0	0	0	0.009	0	0	0.0155	0.014	0.002	0	0.065	0.004	0.005	0.002	0	0	0	0	0.006	0	0	0	0	0.0375	0	0.0055	0.0025	0.004	0.0035	0	3.47e-18	0	0.001	0
CCRC-M2	0.0015	0	0.009	0.008	0	0	0	0	0	0	0.0045	0.005	0	0.001	0.0035	0.0005	0.0185	0.005	0	0.005	0.0315	0.0435	0.0025	0	0.0265	0.0095	0.0385	0.0065	0.0105	0.0045	0.0095	0.0235	0	0.0065	0.0305	0.0655	0.0235	0.0025	0.0025
CCRC-M21	0.1085	0.147	0.166	0.164	0.101	0.1595	0.2525	0.297	0.227	0.141	0.227	0.2495	0.174	0.14	0.235	0.291	0.251	0.163	0.208	0.153	0.1885	0.195	0	0.328	0.2745	0.2915	0	0.303	0.288	0.2275	0.301	0.288	0.21	0.259	0.2085	0.172	0.001	0.15	0.209
CCRC-M22	0.1425	0.2315	0.154	0.221	0.1695	0.2085	0.379	0.326	0.283	0.1555	0.214	0.284	0.2055	0.1555	0.351	0.2365	0.3	0.174	0.299	0.2185	0.2965	0.2505	0.31	0.286	0.3405	0.2295	0.25	0.409	0.2685	0.3435	0.3885	0.3145	0.245	0.339	0.2645	0.2415	0.481	0.188	0.251
CCRC-M23	0.0065	0.0245	0.0325	0.0185	0	0.0275	0.0085	0.03	0.035	0.008	0.0295	0.0075	0.0045	0.017	0.0245	0.0405	0.0265	0.0375	0	0.001	0	0	0	0	0.0035	0	0	0	0.0135	0	0	0	0.0275	0	0	0	0	0.0055	0
CCRC-M24	0.07	0.135	0.227	0.215	0.1265	0.174	0.266	0.2915	0.2625	0.144	0.171	0.298	0.1885	0.138	0.266	0.202	0.209	0.204	0.2255	0.177	0.111	0.139	0.1375	0	0.2345	0.161	0.1955	0.2475	0.322	0.1965	0.2585	0.1875	0.2185	0.2665	0.177	0.166	0.1945	0.2375	0.1675
CCRC-M25	0.0005	0.112	0.198	0.206	0.0915	0	0.312	0.2795	0.2495	0	0.181	0.276	0.1475	0.0255	0.217	0.155	0.249	0.194	0.2475	0	0.0195	0.0375	0.1115	0.151	0.128	0.0815	0.1115	0.1375	0.2525	0.144	0.111	0.089	0.1235	0.1315	0.1015	0.0515	0.1455	0.1895	0.0885
CCRC-M26	0.007	0.0305	0.0265	0.0195	0.003	0.007	0.0085	0.029	0.008	0.0035	0.013	0.0295	0.008	0.0105	0.024	0.0145	0.015	0.0175	0.008	0.0125	0.0025	0.005	0	0.014	0.0505	0.0245	0.0055	0.0245	0.021	0.0255	0.023	0.025	0.0135	0.0075	0.0285	0.003	0	0.0275	0.0045
CCRC-M30	0	0	0	0	0	0	0	0	0	0	0	0	0	0	0	0	0	0	0	0	0	0	0	0	0	0	0	0.022	0.0025	0	0	0	0.003	0	0.01	0.0125	0	0.001	0
CCRC-M31	0.014	0.0545	0.0405	0.0445	0.048	0.018	0.0745	0.0565	0.0695	0.026	0.044	0.0535	0.065	0.052	0.057	0.0415	0.023	0.0285	0.0525	0.068	0.0475	0.0515	0.039	0.0515	0.0895	0.0495	0.029	0.0485	0.0765	0.0995	0.0895	0.0735	0.0765	0.0505	0.0805	0.0585	0.075	0.0455	0.0665
CCRC-M32	0.0245	0.077	0.073	0.072	0.049	0.0725	0.0965	0.1035	0.1195	0.052	0.07	0.0645	0.094	0.071	0.096	0.12	0.057	0.058	0.0875	0.08	0.0605	0.0765	0.0015	0.0955	0.148	0.1215	0	0.0955	0.0985	0.078	0.122	0.087	0.0825	0.0535	0.0955	0.1055	0.0025	0.0405	0.0615
CCRC-M33	0.047	0.1175	0.099	0.105	0.0655	0.12	0.158	0.174	0.15	0.0905	0.12	0.113	0.1055	0.1215	0.162	0.1805	0.121	0.109	0.147	0.1185	0.1185	0.1175	0.153	0.155	0.195	0.1335	0.099	0.163	0.1685	0.156	0.172	0.187	0.146	0.145	0.1605	0.1565	0.223	0.092	0.137
CCRC-M34	0	0	0	0	0	0	0	0	0	0	0	0	0	0	0	0	0	0	0	0	0	0	0	0	0	0	0	0	0.004	0	0	0	0.0065	0	0	0	0	0.0035	0
CCRC-M35	0.085	0.137	0.1865	0.1785	0.0425	0.11	0.1205	0.1475	0.0945	0.0615	0.126	0.1565	0.0545	0.0775	0.127	0.133	0.094	0.1085	0.1015	0.0645	0.092	0.091	0.008	0.0935	0.121	0.117	0.018	0.086	0.116	0.094	0.0945	0.1025	0.109	0.082	0.096	0.092	0.067	0.102	0.072
CCRC-M36	0	0.105	0.108	0.144	0.037	0	0.123	0.1355	0.0835	0.04	0.1035	0.102	0.036	0.057	0.0735	0.109	0.0685	0.072	0.0865	0.042	0.0625	0.0545	0	0.0695	0.115	0.0885	0	0.053	0.0445	0.081	0.0815	0.0815	0.0385	0.028	0.0595	0.0475	0.001	0.0305	0.0195
CCRC-M38	0.1325	0.256	0.2545	0.3075	0.1175	0.2265	0.282	0.2375	0.2305	0.1205	0.3005	0.254	0.1795	0.1325	0.2745	0.273	0.2465	0.2015	0.1935	0.0305	0.053	0.044	0.0215	0.013	0.0875	0.067	0.0495	0.057	0.0225	0.0585	0.0555	0.0665	0.0125	0.017	0.074	0.072	0.0405	0.0195	0.0095
CCRC-M39	0.0175	0.0405	0.0325	0.0275	0.0165	0.0125	0.234	0.0215	0.0065	0.006	0.0145	0.078	0.0005	0.013	0.0235	0.0255	0.0175	0.0115	0.0055	0	0	0	0	0.0005	0.0005	0	0	0.022	0.02	0.0035	0.0145	0.0035	0.018	0.016	0.014	0.007	0	0.009	0
CCRC-M40	0.0065	0	0.054	0.044	0.0665	0	0.082	0.074	0.034	0	0.0175	0.056	0.0825	0.005	0.0115	0	0.0385	0.044	0.029	0	0.0685	0.0375	0.012	0.138	0.082	0.0685	0.062	0.0735	0.164	0.141	0.104	0.094	0.0415	0.0295	0.0775	0.0975	0.137	0	0.0695
CCRC-M41	0.098	0.163	0.148	0.16	0.133	0.134	0.2245	0.2105	0.1935	0.0695	0.1865	0.2055	0.151	0.0925	0.2125	0.207	0.1625	0.17	0.2005	0.1115	0.1255	0	0.001	0.081	0.175	0.1665	0	0.163	0.12	0.184	0.209	0.248	0.121	0.134	0.1485	0.048	0.002	0.179	0.143
CCRC-M42	0.051	0.13	0.101	0.119	0.08	0.122	0.17	0.142	0.161	0.0865	0.1285	0.166	0.115	0.0995	0.1895	0.195	0.1015	0.125	0.146	0.1295	0.1675	0.1345	0.192	0.1485	0.2075	0.1605	0.127	0.199	0.148	0.2125	0.2205	0.1995	0.1285	0.152	0.1735	0.1535	0.202	0.0985	0.1595
CCRC-M44	0.0765	0.144	0.1605	0.1165	0.07	0.1005	0.146	0.1755	0.1755	0.074	0.14	0.191	0.108	0.116	0.173	0.198	0.186	0.1115	0.1455	0.135	0.12	0.131	0.1575	0.256	0.21	0.132	0.0905	0.168	0.174	0.157	0.2095	0.1575	0.1455	0.134	0.168	0.153	0.1625	0.1445	0.1375
CCRC-M48	6.94e-18	0.0215	0.021	0.02	0.0035	0	0.146	0.0125	0.0145	0.008	0.0145	0.036	0.0225	0.006	0.0345	0.0175	0.0125	0.012	0.0105	0	0	0	0	0.0165	0.0025	0	0	0	0	0.0025	0.0015	0.0065	0	0	0	0	0	0	0
CCRC-M49	0	0.0055	0.0085	0.0065	0.006	0	0.134	0.011	0.014	0.0005	0.005	0.02	0.016	0	0.012	0	0.006	0.0015	0.015	0	0	0	0	0.053	0	0	0	0.0025	0	0.0035	0.0055	0.0065	0.0025	0.0055	0.0005	0	0	0.0195	0.0085
CCRC-M5	0	0	0.004	0	0	0	0	0.0035	0.0035	0	0.009	0.0025	0	0	0.001	0	0.014	0.004	0	0	0	0.002	0	0	0	0	0	0	0.0315	0	0	0.0035	0	0	0.002	0.005	0	0	0
CCRC-M50	0	0.0145	0.0285	0.0215	0.0155	0	0.159	0.0115	0.0015	0.006	0.0135	0.017	0.0105	0.002	0.0285	0.0075	0.0105	0.0075	0.0115	0	0	0	0	0.0375	0	0	0.0025	0.0015	0	0	0.0115	0.0115	0.0115	0	0	0	0.0155	0.0195	0.0025
CCRC-M51	0.004	0.013	0.0095	0.0155	0.006	0.004	0.195	0.0165	0.0225	0.002	0.0115	0.036	0.004	0.005	0.0185	0.022	0.0135	0.0045	0.0245	0	0	0	0.001	0.047	0	0	0	0	0.0225	0.0075	0	0	0.004	0	0.0035	0	0.001	0	0
CCRC-M52	0.0365	0.0615	0.0385	0.0545	0.056	0.0215	0.4215	0.045	0.047	0.027	0.0585	0.0825	0.046	0.031	0.0765	0.0545	0.0325	0.0205	0.069	0.004	0	0	0.0095	0.019	0.0035	0	0.0075	0.003	0.035	0.0215	0.02	0	0.025	0.012	0	0	0.0155	0.009	0.014
CCRC-M53	0.008	0.0165	0.027	0.023	0.0045	0.012	0.1725	0	0.0095	0.004	0.015	0.0195	0.0015	0.005	0.021	0.0215	0.011	0.005	0	0	0	0	0	0	0	0	0	0	0.0195	0	0	0	0	0	0	0	0	0.009	0
CCRC-M54	0.0205	0.034	0.0445	0.0305	0.0165	0.0065	0.2855	0	0	0.0055	0.0145	0.0215	0.0225	0.0015	0.0365	0.022	0.0175	0.0095	0	0	0	0	0	0	0	0	0	0	0	0	0	0	0.004	0	0	0	0	0	0
CCRC-M55	0	0.0085	0.012	0.018	0	0	0.2085	0.002	0	0.0055	0	0.0165	0.0065	0.0055	0.009	0.0055	0.002	0	0.001	0	0	0	0	0	0.0005	0	0	0	0.018	0.0005	0	0.0005	0	0	0	0	0	0	0
CCRC-M56	0	0.004	0.0115	0	0	0	0	0	0	0.003	0.005	0.005	0.001	0.002	0.014	0.003	0.016	0.0095	0	0.001	0	0	0	0.0075	0.006	0.004	0	0	0.0025	0.003	0	0	0.001	0	0	0	0	0.008	0
CCRC-M57	0	0	0.0075	0	0	0	0.007	0	0	0	0	0.008	0.0085	0	0.004	0	0	0.0025	0.004	0	0	0	0	0	0	0	0	0	0.0315	0	0.0035	0	0.004	0	0	0	0	0.001	0
CCRC-M58	0.0805	0.1435	0.197	0.159	0.0805	0.0685	0.666	0.088	0.076	0.0635	0.1275	0.239	0.0735	0.0735	0.1085	0.1235	0.0855	0.068	0.11	0.0095	0	0.009	0.012	0.0015	0.018	0	0	0.0005	0.0075	0.018	0.011	0.014	0.022	0	0	0	0.016	0.011	6.94e-18
CCRC-M60	0.0455	0.151	0.1725	0.1535	0.1055	0.0885	0.248	0.2145	0.1905	0.1035	0.1895	0.248	0.1155	0.1095	0.2065	0.226	0.1905	0.1445	0.1975	0.1305	0.1465	0.1545	0.0015	0.222	0.2085	0.1995	0.0005	0.19	0.1285	0.1865	0.2405	0.2015	0.169	0.162	0.1795	0.2035	0.0015	0.179	0.174
CCRC-M61	0	0.0275	0.0075	0.0035	0.003	0	0.017	0	0	0	0.0145	0	0	0.0005	0.0275	0.0325	0.0155	0.0075	0.018	0.0075	0.0445	0.0075	0.018	0.0075	0.0065	0	0.013	0	0.005	0.0095	0.0185	0	0.0005	0	0	0.0115	0.034	0.0075	0.0085
CCRC-M69	0	0.0245	0.0415	0.0265	0	0.0095	0.0095	0.0345	0.0115	0.0065	0.024	0	0	0.0165	0.031	0.0185	0.016	0.0215	0.0035	0.0105	0	0.001	0	0.0385	0	0	0	0	0	0	0.0005	0.0055	0.0215	0	0	0.007	0	0.0095	0.0025
CCRC-M7	0	0.2545	0.232	0.245	0.1595	0	0.313	0.303	0.253	0.167	0.2005	0.307	0.2085	0.193	0.3085	0.3215	0.2675	0.211	0.261	0.18	0.1555	0.232	0.222	0.2315	0.3225	0.2465	0.16	0.317	0.163	0.2905	0.276	0.305	0.224	0.254	0.1635	0.268	0.299	0.13	0.242
CCRC-M70	0	0	0	0	0	0	0	0	0	0	0.0125	0	0	0	0.0025	0	0	0	0	0	0	0	0	0.001	0	0	0	0	0	0	0	0	0.0065	0	0	0	0	0	0
CCRC-M72	0	0.0485	0.081	0.063	0.0175	0	0.059	0.0515	0.0205	0.011	0.053	0.058	0.0255	0.022	0.047	0.0565	0.041	0.044	0.0105	0.01	0.0265	0.0335	0	0.075	0.0545	0.0355	0	0.013	0.027	0.0305	0.0225	0.0325	0.028	0.014	0.0165	0.0205	0.01	0.022	0.013
CCRC-M74	0	0	0	0	3.47e-18	0	0	0.0075	0	0	0.0205	0.0045	0.006	0.003	0.0035	0	0	0	0	0.001	0	0	0	0.019	0	0	0	0	0.002	0.0035	0	0	0	0	0	0	0	0	0
CCRC-M75	0	0	0	0	0.0025	0	0	0.0145	0.0125	0	0.0135	0.011	0	0	0	0	0.0045	0	0	0	0	0.002	0	0.0185	0	0	0.0015	0.0005	0.024	0	0.0005	0	0.005	0	0.003	0	0	0	0
CCRC-M77	0.0225	0.1125	0.109	0.089	0.0365	0.0695	0.2265	0.119	0.118	0.044	0.104	0.1195	0.0755	0.07	0.112	0.1835	0.085	0.064	0.097	0.073	0.115	0.065	0.116	0.141	0.167	0.111	0.04	0.125	0.1085	0.123	0.1395	0.1425	0.0955	0.079	0.129	0.054	0.205	0.0885	0.1165
CCRC-M78	0.031	0.106	0.083	0.066	0.041	0.086	0.095	0.186	0.135	0.0665	0.1185	0.175	0.092	0.0805	0.1705	0.213	0.1435	0.089	0.136	0.0505	0.058	0.0755	0.0005	0.067	0.171	0.115	0.0005	0.1135	0.096	0.139	0.1345	0.1445	0.13	0.0975	0.142	0.1425	0.0015	0.154	0.117
CCRC-M79	0.1945	0.3095	0.2925	0.3135	0.1965	0.2555	0.338	0.3755	0.3585	0.2315	0.327	0.357	0.2925	0.2655	0.325	0.3535	0.317	0.2805	0.2965	0.2835	0.293	0.2695	0.3725	0.3475	0.391	0.328	0.2865	0.341	0.3215	0.368	0.3765	0.3035	0.3065	0.316	0.35	0.2875	0.4275	0.3155	0.3015
CCRC-M8	0.09	0	0.122	0.056	0.0845	0.062	0.1855	0.1535	0.0645	0	0.0245	0.1075	0.0865	0	0.0725	0.0115	0.1295	0.093	0.0465	0	0.009	0.048	0.0115	0.071	0.121	0.061	0.0445	0.176	0.2375	0.207	0.1455	0.1055	0.0605	0.058	0.031	0	0.1265	0.1115	0.0655
CCRC-M80	0.199	0.239	0.3255	0.2935	0.2125	0.286	0.3675	0.3785	0.3525	0.2135	0.3315	0.3705	0.2645	0.2665	0.3965	0.302	0.3325	0.2865	0.2965	0.2825	0.269	0.3	0.326	0.35	0.378	0.322	0.306	0.485	0	0.362	0.401	0.379	0.259	0.442	0.346	0.356	0.433	0.273	0.303
CCRC-M81	0.0005	0.0265	0.0305	0.0285	0.081	0.0315	0.432	0.0595	0.0445	0.046	0.0585	0.19	0.095	0.049	0.0895	0.0995	0.0635	0.0735	0.0475	0.021	0.015	0.0435	0.0045	0	0.1115	0.061	0.0095	0.057	0.078	0.1125	0.1125	0.0845	0.091	0.056	0.087	0.0805	0.1175	0.079	0.051
CCRC-M84	0	0.002	0.0145	0.0115	0.0045	0	0.22	0	0	0	0.0015	0.044	0	0.0095	0.0055	0	0.0015	0	0.0015	0	0	0	0	0	0	0	0	0	0.0075	0	0.0005	0	0	0	0	0	0	0	0
CCRC-M85	0.0135	0.052	0.053	0.05	0.025	0.0635	0.045	0.123	0.087	0.036	0.0975	0.131	0.062	0.054	0.1375	0.127	0.0855	0.099	0.081	0.028	0.058	0.041	0.035	0.0105	0.107	0.06	0.039	0.067	0.0715	0.121	0.1165	0.1005	0.0305	0.048	0.084	0.079	0.139	0.0375	0.0335
CCRC-M86	0.0415	0.042	0.069	0.049	0.0215	0.0255	0.3555	0.0375	0.0215	0.004	0.0245	0.0545	0.0275	0.011	0.0365	0.039	0.0195	0.024	0.0275	0	0	0	0	0	0.004	0	0	0.0005	0.028	0.013	0.0055	0.0005	0.0095	0.0035	0.002	0	0	0.0095	0
CCRC-M87	0.2205	0.267	0.3275	0.2745	0.171	0.2125	0.6205	0.158	0.145	0.1195	0.2125	0.2775	0.164	0.1525	0.2945	0.225	0.1425	0.1495	0.21	0.0535	0.0145	0.074	0.0795	0.0135	0.086	0.0005	0.0335	0.0725	0	0.088	0.1025	0.0795	0.075	0.0585	0.0055	0.045	0.0885	0.044	0.051
CCRC-M88	0.2195	0.249	0.2885	0.2715	0.1645	0.2215	0.497	0.1815	0.1665	0.129	0.2215	0.353	0.2015	0.155	0.2455	0.272	0.1425	0.1705	0.1925	0.063	0.0175	0.078	0.0015	0.056	0.104	0.0085	0.0005	0.0535	0.04	0.104	0.092	0.12	0.082	0.0665	0.0075	0.047	0.0025	0.069	0.054
CCRC-M89	0.1685	0.254	0.2685	0.2225	0.157	0.1785	0.5885	0.1445	0.1435	0.088	0.18	0.3015	0.142	0.095	0.239	0.205	0.119	0.1405	0.1815	0.027	0	0.0315	0.048	0.034	0.069	0	0.025	0.017	0	0.067	0.048	0.049	0.045	0.026	0	0.0115	0.034	0.035	0.036
CCRC-M9	0.1135	0.124	0.0935	0.1425	0.116	0.1055	0.312	0.248	0.173	0.082	0.174	0.203	0.121	0.076	0.119	0.112	0.205	0.1285	0.21	0.056	0.0925	0.0815	0.097	0.1235	0.0925	0.1105	0.052	0.1035	0.1725	0.1495	0.0865	0.0915	0.0025	0.0535	0.0495	0.0655	0.185	0.0335	0.0605
CCRC-M90	0	0	0	0	0	0	0	0	0	0	0	0	0	0	0	0	0.0115	0	0	0	0	0	0	0.031	0	0	0	0	0.0155	0	0.003	0	0.0015	0	0	0	0.006	0	0
CCRC-M91	0	0.015	0.0085	0.0055	0	0.0095	0.0085	0.0505	0.0325	0.014	0.0335	0.0555	0.043	0.028	0.0465	0.059	0.0475	0.0335	0.0405	0.003	0	0.0155	0.016	0.0355	0.0405	0.0175	0.032	0.036	0.0785	0.0425	0.0545	0.0515	0.0415	0.038	0.0295	0.0605	0.083	0.0595	0.0375
CCRC-M92	0.0005	0.019	0.0055	0.0105	0.009	0	0.0045	0.0655	0.0485	0.017	0.0445	0.0645	0.036	0.031	0.0685	0.067	0.0525	0.0495	0.0515	0.003	0	0.0055	0	0.0825	0.037	0.0275	0.002	0.027	0.0515	0.06	0.0425	0.0425	0.019	0.028	0.0345	0.0255	0.067	0.015	0.004
CCRC-M93	0.1405	0.1665	0.166	0.164	0.0835	0.1025	0.439	0.0955	0.0785	0.064	0.1485	0.143	0.1025	0.078	0.1865	0.1245	0.1135	0.079	0.1035	0.015	0	0.029	0.015	0.048	0.041	0	0.008	0.018	0.005	0.039	0.0425	0.0425	0.0225	0.026	0	0.011	0.04	0.0145	0.0055
CCRC-M94	0	0.0035	0	0	0	0	0.002	0.0195	0.0005	0	0	0.008	0.002	0	0	0	0.0035	0	0.0015	0	0	0	0	0.0485	0.0015	0	0	0.0105	0.015	0.0065	0.01	0	0.0135	0	0.0005	0.0015	0.0205	0.0175	0
CCRC-M95	0.2	0.1735	0.2655	0.2235	0.1235	0.127	0.581	0.1595	0.1665	0.08	0.266	0.228	0.1515	0.103	0.25	0.1795	0.161	0.1755	0.2025	0.041	0.007	0.0405	0.05	0.0385	0.068	0	0.016	0.0305	0.0145	0.076	0.059	0.102	0.0415	0.0295	0	0.0175	0.072	0.0295	0.0305
CCRC-M96	0.011	0.0185	0.022	0.019	0.0075	0.01	0.22	0.0325	0.0075	0.0045	0.0205	0.021	0.0085	0.0095	0.0185	0.0125	0.0155	0.005	0.0205	0.0005	0	0	0.001	0.057	0	0.001	0.001	0	0.005	0.013	0.016	0.001	0.01	0	0	0	0.002	0.008	0
CCRC-M97	0.039	0.1025	0.0775	0.1035	0.0595	0.059	0.0895	0.082	0.088	0.0415	0.082	0.0645	0.1105	0.0645	0.127	0.1145	0.075	0.0835	0.102	0.0545	0.0325	0.1285	0.1565	0.1215	0.1585	0.1415	0.0705	0.104	0.078	0.1945	0.1825	0.1735	0.1125	0.098	0.1105	0.1355	0.2025	0.0815	0.0925
CCRC-M98	0	0	0.0025	0	0	0	0	0	0	0	0	0	0	0	0	0	0	0.0015	0	0	0	0	0	0	0	0	0	0	0	0	0	0	0	0	0	0	0	0	0
CCRC-M99	0.0765	0.0885	0.077	0.082	0.044	0.0415	0.5005	0.0345	0.0245	0.0245	0.0705	0.1055	0.045	0.0235	0.0845	0.0585	0.0475	0.036	0.0445	0.0015	0	0	0	0	0	0	0	0	0	0	0.007	0.009	0.001	0.009	0	0	0.0015	0	0
JIM1	0.048	0.037	0.102	0.083	0.0385	0.055	0.047	0.0625	0.0615	0.041	0.078	0.034	0.0595	0.052	0.091	0.058	0.099	0.06	0.0435	0.088	0.2135	0.145	0.181	0.027	0.1205	0.1805	0.206	0.0895	0.0755	0.0795	0.056	0.065	0.0135	0.0815	0.1915	0.173	0.177	0.0415	0.0465
JIM101	0.005	0.002	0.011	0.01	0.02	0.005	0.0315	0.0185	0.0135	0	0.0165	0.0185	0.016	0.0095	0.0235	0.006	0.0195	0.006	0.0195	0	0.0575	0.0375	0.1	0.008	0.026	0.0315	0.044	0.0375	0.061	0.01	0.0355	0.0185	0.011	0.0045	0.0215	0.0325	0.056	0.054	0.021
JIM11	0.003	0	0.0055	0	0.017	0	0	0.0045	0.0015	0	0.001	0.004	0.005	0.008	0.001	0	0.011	0	0.0055	0.004	0	0.023	0.006	0.0025	0.0175	0.0195	0.012	0.0025	0.012	0.0115	0.0225	0.0185	0	0.0135	0	0.018	0.008	0.0115	0
JIM12	0.004	0	0.004	0.008	0.014	0	0	0.0135	0.0035	0.001	0.004	0.0155	0	0.012	0	0	0.007	0.004	0	0	0.007	0.0255	0.0255	0.1175	0.0095	0.029	0.0285	0	0.0025	0.0265	0.0345	0.0245	0	0	0.007	0.0185	0.0345	0.037	0
JIM13	0.1705	0.173	0.1485	0.2235	0.262	0.2085	0.305	0.2945	0.2535	0.1735	0.347	0.29	0.305	0.1995	0.285	0.248	0.303	0.2595	0.3705	0.1305	0.241	0.2045	0.4015	0.0385	0.2555	0.432	0.3475	0.2815	0.143	0.4205	0.325	0.176	0.1155	0.1585	0.368	0.3875	0.4815	0.1375	0.1465
JIM131	0.0995	0.2205	0.1945	0.1955	0.2375	0.1735	0.2415	0.273	0.261	0.1775	0.216	0.1995	0.2865	0.1855	0.291	0.2705	0.23	0.1985	0.217	0.2605	0.3475	0.315	0.3905	0.2995	0.3465	0.4225	0.2645	0.398	0.3115	0.3395	0.354	0.303	0.2755	0.411	0.3505	0.316	0.4535	0.2585	0.3145
JIM132	0.0225	0.032	0.1165	0.0355	0.0315	0.0345	0.0475	0.032	0.033	0.024	0.0475	0.0265	0.0515	0.025	0.0575	0.062	0.1805	0.0315	0.045	0.02	0.134	0.0655	0.101	0.1405	0.0655	0.128	0.043	0	0.0445	0.0605	0.091	0.072	0.033	0	0.098	0.0825	0.151	0.041	0.026
JIM133	0.031	0.0575	0.0445	0.0325	0.024	0.102	0.0375	0.116	0.11	0.0415	0.0725	0.1135	0.086	0.0985	0.0925	0.1005	0.1125	0.0745	0.096	0.0195	0.0745	0.0855	0.1035	0.1035	0.074	0.1505	0.0655	0.0885	0.177	0.075	0.0985	0.1075	0.072	0.0785	0.0905	0.1175	0.1575	0.119	0.067
JIM136	0	0	0	0	0.0175	0	0	0.0035	0.0015	0	0	0	0.0165	0.0145	0	0	0.0035	0	0.0045	0	0.0135	0.0185	0	0	0.006	0.0165	0	0	0.014	0.001	0.006	0.016	0	0.0245	0.0065	0.0055	0.0035	0.003	0
JIM137	0	0	0	0	0.004	0	0	0.0035	0.0025	0	0	0	0	0.02	0	0	0.0035	0	0	0	0.018	0	0	0.0235	0.014	0.034	0.006	0	0	0	0.0045	0.0105	0	0	0.008	0.0085	0.001	0.0155	0
JIM14	0.0605	0.064	0.087	0.104	0.1125	0.0725	0.187	0.1205	0.1085	0.074	0.1085	0.095	0.1395	0.103	0.1405	0.104	0.0935	0.07	0.1095	0.068	0.1015	0.087	0.128	0.0355	0.1765	0.1235	0.14	0.151	0.079	0.1215	0.138	0.106	0.048	0.117	0.1125	0.114	0.199	0.022	0.079
JIM15	0.01	0.02	0.0375	0.0285	0.0445	0.043	0.057	0.0765	0.0545	0.038	0.0665	0.059	0.0695	0.055	0.0845	0.061	0.0635	0.0555	0.0765	0.022	0.053	0.038	0.043	0.0055	0.1135	0.059	0.052	0.0815	0.044	0.0985	0.0825	0.0685	0.0485	0.0695	0.063	0.101	0.131	0.0215	0.0515
JIM16	0	0	0.0105	0.0255	0.038	0	0.0305	0.036	0.03	0.0335	0.005	0.0305	0.026	0.0375	0.007	0.0025	0.01	0.0195	0.039	0.0415	0.003	0.0415	0.0495	0.233	0.04	0.018	0.0105	0.016	0.008	0.052	0.0415	0.0385	0	0.028	0	0.0365	0.0395	0.011	0
JIM17	0.048	0.0865	0.076	0.126	0.1235	0.043	0.05	0.054	0.08	0.0525	0.051	0.048	0.0955	0.0535	0.054	0.0275	0.029	0.028	0.041	0.0815	0.1305	0.0985	0.11	0.0355	0.098	0.1125	0.033	0.0865	0.031	0.106	0.1095	0.1195	0.041	0.0875	0.0525	0.0415	0.058	0.073	0.026
JIM19	0.0175	0.0465	0.041	0.039	0.084	0.0315	0	0.0725	0.0685	0.0345	0.0965	0.0495	0.09	0.0215	0.0325	0.0465	0.0445	0.05	0.0445	0.0395	0.063	0.0975	0.122	0.0045	0.0985	0.052	0.114	0.041	0.1015	0.1185	0.054	0.093	0.0045	0.066	0.063	0.1055	0.076	0.0525	0.0225
JIM20	0	0	0.004	0.007	0.008	0	0	0.0075	0.0095	0	0.008	0	0.017	0.0015	0.006	0	0.002	0.005	0.0055	0.0045	0.0105	0.019	0.0305	0.012	0.016	0.0155	0.0115	0	0.0225	0.024	0	0	0	0	0.0115	0.013	0.0145	0.0075	0
JIM4	0.0055	0.0175	0.0135	0.0175	0.046	0.0085	0.029	0.03	0.036	0.0115	0.0295	0.045	0.046	0.0295	0.0455	0.0225	0.0335	0.0185	0.027	0.0285	0.0545	0.043	0.0515	0.032	0.071	0.0765	0.0325	0.066	0.049	0.068	0.066	0.049	0.0195	0.06	0.0535	0.057	0.0855	0.0295	0.0275
JIM5	0.1555	0.2105	0.289	0.208	0.1405	0.2485	0.2135	0.3475	0.2405	0.142	0.214	0.2245	0.2415	0.175	0.219	0.2375	0.249	0.281	0.1495	0.024	0.1495	0.099	0.0885	0.0355	0.1755	0.3635	0.1355	0.0855	0.051	0.1145	0.096	0.135	0.0525	0.0675	0.1935	0.142	0.1535	0.0525	0.0265
JIM7	0	0	0.0005	0	0	0	0	0	0	0	0	0	0	0.0035	0	0	0.009	0	0	0.0005	0	0.0015	0	0.0055	0	0.0075	0.012	0	0	0	0	0.0035	0	0.0045	0	0	0.001	0.0105	0
JIM8	0.018	0.0075	0.0055	0.0265	0.0365	0.037	0.024	0.0455	0.0235	0.0125	0.046	0.036	0.0385	0.0335	0.069	0.0575	0.048	0.0405	0.0315	0.0175	0.0345	0.031	0.041	0.0125	0.0865	0.0495	0.025	0.0225	0.0755	0.0445	0.0715	0.0305	0.0265	0.0485	0.0495	0.066	0.083	0.0595	0.0225
JIM93	0	0	0.0085	0.0015	0.0215	0	0	0	0.0045	0.0005	0.005	0.0165	0.0195	0.0055	0.002	0	0.004	0	0.0035	0	0.0125	0.033	0.012	0	0.004	0.0275	0.014	0	0.0315	0.008	0.013	0	0	0	0.0195	0.014	0.041	0.034	0
JIM94	0.0045	0	0.0035	0	0.034	0	0	0	0	0	0.0035	0	0.021	0	0.0055	0	0.0065	0	0.005	0	0.0115	0.038	0.0165	0.0005	0.012	0.0165	0.0265	0.0085	0.0325	0.013	0.011	0.015	0	0.0025	0.0135	0.018	0.0265	0.014	0
MAC204	0.0025	0.0075	0.006	0.01	0.0425	0.0095	0.0145	0.025	0.012	0	0.011	0.0195	0.0205	0.018	0.001	0.0025	0.015	0.002	0.02	0	0.0335	0.015	0.0035	0.0125	0.033	0.0405	0.0195	0.0325	0.035	0.024	0.061	0.042	0	0	0.0255	0.013	0.0225	0	0
MAC207	0.008	0.0225	0.0145	0.0145	0.0315	0.012	0.0395	0.0355	0.0185	0.0045	0.051	0.0595	0.0375	0.0215	0.059	0.0365	0.062	0.0285	0.0245	0	0.0435	0.0195	0.032	0.0305	0.0205	0.0475	0.06	0.0385	0.0435	0.0245	0.032	0.019	0.007	0.0185	0.0385	0.0215	0.046	0.02	0
MAC265	0	0	0.0065	0	0	0	0	0.0105	0.0035	0.0085	0.004	0.0015	0	0.0055	0.003	0	0.013	0.0015	0.0005	0	0.027	0.017	0	0	0.0035	0.039	0.005	0.0005	0.013	0.0115	0	0	0	0.0215	0.013	0.013	0	0	0
MAC266	0	0.0135	0.005	0.033	0.027	0.0285	0.0145	0.0625	0.0305	0.046	0.0515	0.0465	0.015	0.033	0.0475	0.0555	0.0625	0.05	0.0615	0.005	0.0325	0.0085	0.0635	0	0.0505	0.0275	0.0915	0.0035	0.009	0.0525	0.0435	0.0115	0	0.0255	0.0355	0.0925	0.0645	0	0
MH4.3E5	0.0005	0	0.1155	0.1055	0.101	0	0.1855	0.189	0.138	0.0815	0.048	0.1665	0.091	0.1125	0.075	0	0.119	0.0985	0.127	0.0765	0.1035	0.1055	0.0575	0.057	0.0955	0.1325	0.0485	0.1065	0.2645	0.1345	0.0705	0.1075	0.0095	0.1445	0.1085	0.0745	0.1745	0.1935	0.0115
PN16.4B4	0	0	0.018	0.008	0	0	0.0245	0.0155	0.0165	0.0025	0.0575	0.0315	0.006	0.0145	0.0555	0.0035	0.0625	0.015	0.0175	0.0065	0	0.014	0	0.0085	0.024	0.0125	0.0005	0.012	0.0075	0.024	0.0065	0.0065	0	0.006	0.0085	0.02	0.0375	0.0065	0

## Sheet: 4MKOH fraction
	wtunino1	wtunino2	wtunino3	wtunino4	wtunino5	bmr6unino1	bmr6unino2	bmr6unino3	bmr6unino4	bmr6unino5	bmr12unino1	bmr12unino2	bmr12unino3	bmr12unino4	bmr6/12unino1	bmr6/12unino2	bmr6/12unino3	bmr6/12unino4	bmr6/12unino5	wtino1	wtino2	wtino3	wtino4	wtino5	bmr6ino1	bmr6ino2	bmr6ino3	bmr6ino4	bmr6ino5	bmr12ino1	bmr12ino2	bmr12ino3	bmr12ino4	bmr12ino5	bmr6/12ino1	bmr6/12ino2	bmr6/12ino3	bmr6/12ino4	bmr6/12ino5
CCRC-M54	0.2795	0.316	0.3065	0.3125	0.2365	0.2385	0.2855	0.281	0	0.1845	0.3415	0.2935	0.2165	0.2415	0.2215	0.268	0.3095	0.2375	0.28	0.1445	0	0.174	0.228	0.149	0.245	0	0.116	0.1185	0.14	0.288	0.2175	0.2225	0.15	0.1915	0.011	0.2	0.13	0.177	0.125
CCRC-M48	0.097	0.1435	0.145	0.151	0.1015	0.12	0.146	0.1255	0.1525	0.085	0.1685	0.167	0.1085	0.089	0.1415	0.1335	0.1425	0.102	0.1455	0.064	0	0.0685	0.0965	0.1395	0.1045	0.0025	0.0705	0.073	0.046	0.1215	0.0895	0.1335	0.0775	0.077	0	0.0915	0.0425	0.0685	0.0475
CCRC-M49	0.1015	0.1195	0.1285	0.1355	0.093	0.0875	0.134	0.118	0.139	0.0705	0.142	0.153	0.099	0.0985	0.109	0.1055	0.108	0.1045	0.125	0.0735	0	0.051	0.067	0.242	0.1015	0	0.049	0.1385	0.0755	0.1335	0.0705	0.0885	0.2225	0.1975	0	0.077	0.027	0.2075	0.1775
CCRC-M96	0.168	0.2185	0.226	0.237	0.1375	0.186	0.22	0.2195	0.2235	0.1075	0.2685	0.206	0.1335	0.1275	0.1765	0.1685	0.2005	0.12	0.2195	0.0705	0.03	0.1055	0.001	0.16	0.147	0.028	0.001	0.1	0.057	0.184	0.156	0.163	0.148	0.203	0.023	0.0935	0.002	0.164	0.097
CCRC-M50	0.126	0.1855	0.1555	0.1715	0.1205	0.098	0.159	0.1825	0.1755	0.111	0.1795	0.189	0.1275	0.135	0.1425	0.1835	0.1645	0.1485	0.1635	0.1	0.014	0.1025	0.0995	0.1315	0.116	0	0.0755	0.0785	0.0495	0.156	0.1365	0.1655	0.0995	0.1255	0.011	0.1155	0.0495	0.0895	0.0645
CCRC-M51	0.113	0.158	0.1525	0.1625	0.134	0.141	0.195	0.1885	0.2005	0.101	0.2075	0.223	0.129	0.131	0.1445	0.139	0.1415	0.1155	0.1695	0.095	0.0035	0.1105	0.001	0.167	0.1285	0	0	0.0905	0.0545	0.1665	0.1505	0.1795	0.119	0.1635	0.0025	0.1215	0.001	0.112	0.078
CCRC-M53	0.145	0.1615	0.159	0.161	0.1105	0.138	0.1725	0.1635	0.1625	0.11	0.206	0.1925	0.1125	0.144	0.153	0.1695	0.174	0.114	0.1625	0.087	0	0.105	0.1275	0.1255	0.157	0	0.0705	0.071	0.0425	0.177	0.148	0.154	0.113	0.131	0	0.138	0.0475	0.096	0.059
CCRC-M100	0.0005	0.3245	0.39	0.369	0.3575	0	0.4465	0.4015	0.4265	0.227	0.3235	0.4035	0.3345	0.287	0.3135	0.3155	0.3075	0.337	0.3695	0.224	0.09	0.2465	0.275	0.2325	0.3315	0.075	0.21	0.1915	0.1375	0.3715	0.3155	0.3195	0.215	0.2565	0.092	0.2785	0.243	0.213	0.142
CCRC-M103	0.2995	0.35	0.3425	0.3825	0.334	0.3775	0.452	0.4105	0.4095	0.26	0.411	0.416	0.306	0.293	0.358	0.324	0.324	0.3535	0.3895	0.209	0.117	0.2405	0.289	0.276	0.326	0.08	0.241	0.219	0.1535	0.401	0.267	0.326	0.2275	0.306	0.083	0.2615	0.251	0.2365	0.1925
CCRC-M58	0.5395	0.5745	0.659	0.64	0.5635	0.4135	0.666	0.664	0.609	0.4625	0.5395	0.652	0.4945	0.4805	0.4015	0.4845	0.6085	0.599	0.642	0.4095	0.1005	0.452	0.545	0.5675	0.595	0.0685	0.425	0.4065	0.3415	0.607	0.546	0.587	0.4	0.5205	0.1085	0.511	0.434	0.429	0.398
CCRC-M86	0.3015	0.373	0.404	0.39	0.3405	0.3395	0.3555	0.3535	0.3875	0.224	0.3115	0.3995	0.2795	0.282	0.3385	0.319	0.3335	0.282	0.3815	0.174	0.068	0.187	0.255	0.23	0.307	0.052	0.149	0.1465	0.097	0.349	0.2595	0.3005	0.1955	0.2215	0.079	0.215	0.149	0.1925	0.1545
CCRC-M55	0	0.2585	0.21	0.208	0.1295	0	0.2085	0.2	0.179	0.1175	0.24	0.2045	0.1365	0.1745	0.135	0.1915	0.192	0.177	0.152	0.0895	0	0.1135	0.1065	0.141	0.1695	0	0.0775	0.0815	0.07	0.2215	0.1665	0.1725	0.088	0.1425	0	0.1365	0.0395	0.103	0.054
CCRC-M52	0.2275	0.3495	0.2945	0.2825	0.316	0.2545	0.4215	0.376	0.336	0.248	0.3505	0.4095	0.304	0.252	0.2965	0.3475	0.3265	0.2605	0.409	0.183	0.0525	0.208	0.2955	0.325	0.3195	0.0155	0.2585	0.231	0.141	0.3445	0.301	0.317	0.213	0.272	0.0345	0.261	0.2145	0.208	0.194
CCRC-M99	0.3905	0.4415	0.474	0.462	0.413	0.4425	0.5005	0.4765	0.5055	0.3325	0.4465	0.5175	0.435	0.3655	0.4495	0.4285	0.4885	0.408	0.4745	0.2635	0.0985	0.3385	0.3995	0.406	0.397	0.0445	0.3435	0.307	0.2745	0.462	0.423	0.447	0.32	0.371	0.0855	0.3515	0.3055	0.299	0.356
CCRC-M95	0.491	0.5215	0.5835	0.4915	0.5285	0.472	0.581	0.5505	0.5145	0.349	0.461	0.511	0.4865	0.375	0.466	0.4385	0.529	0.4385	0.4445	0.289	0.187	0.4395	0.466	0.3305	0.407	0.123	0.377	0.2645	0.1505	0.53	0.553	0.489	0.3025	0.4025	0.186	0.4185	0.478	0.2845	0.3065
CCRC-M101	0.44	0.4715	0.532	0.444	0.436	0.454	0.53	0.516	0.484	0.315	0.4285	0.516	0.448	0.362	0.4655	0.4405	0.4875	0.456	0.435	0.304	0.163	0.3545	0.4295	0.3865	0.444	0.126	0.3435	0.3525	0.235	0.48	0.4595	0.4245	0.327	0.3635	0.16	0.3245	0.3985	0.274	0.28
CCRC-M104	0.4455	0.524	0.5665	0.5845	0.484	0.4895	0.434	0.5675	0.5705	0.374	0.3745	0.52	0.477	0.351	0.5045	0.497	0.4545	0.4695	0.5845	0.346	0.189	0.3885	0.003	0.4685	0.462	0.103	0.001	0.367	0.2575	0.544	0.485	0.483	0.389	0.454	0.13	0.3425	0.001	0.392	0.322
CCRC-M89	0.5425	0.592	0.6305	0.5745	0.579	0.5525	0.5885	0.6035	0.6235	0.415	0.515	0.6545	0.495	0.407	0.538	0.55	0.475	0.5395	0.5795	0.385	0.1635	0.4625	0.568	0.573	0.568	0.1495	0.542	0.465	0.3705	0.612	0.465	0.551	0.405	0.506	0.1635	0.4715	0.542	0.422	0.383
CCRC-M93	0.3905	0.4205	0.462	0.438	0.4125	0.4105	0.439	0.4915	0.4505	0.283	0.4605	0.442	0.3825	0.346	0.4225	0.4045	0.4945	0.406	0.4035	0.222	0.1205	0.313	0.347	0.409	0.375	0.0655	0.292	0.383	0.194	0.431	0.3505	0.3745	0.3065	0.423	0.0865	0.343	0.33	0.2645	0.2315
CCRC-M87	0.5335	0.527	0.6655	0.5315	0.516	0.5565	0.6205	0.604	0.563	0.4065	0.5835	0.6065	0.501	0.4485	0.5645	0.538	0.5835	0.5425	0.574	0.3435	0.1605	0.448	0.5085	0.4505	0.445	0.1175	0.4125	0.3685	0.257	0.557	0.5375	0.5305	0.429	0.4795	0.1445	0.449	0.4545	0.424	0.366
CCRC-M88	0.5515	0.587	0.6435	0.5615	0.5385	0.5425	0.497	0.6245	0.6005	0.407	0.4225	0.614	0.5445	0.453	0.5825	0.556	0.5005	0.5525	0.5835	0.361	0.1805	0.444	0.0005	0.504	0.526	0.1305	0.0005	0.4075	0.286	0.521	0.553	0.496	0.464	0.4985	0.1505	0.381	0.0015	0.387	0.375
CCRC-M57	0.004	0.0185	0.0315	0.0245	0.0075	0	0.007	0.011	0.007	0.0025	0.021	0.023	0.0085	0.0135	0.015	0.0185	0.022	0.0155	0.007	0.0035	0	0.003	0.0045	0	0.0075	0	0.0025	0.011	0	0.0075	0.0185	0.0345	0.028	0.02	0	0.008	0	0.015	0.001
CCRC-M90	0	0	0.003	0	0	0	0	0	0	0	0	0	0	0	0.0015	0.0065	0.0005	0	0	0	0	0.0905	0.089	0.072	0.159	0	0.089	0.0275	0.0025	0.161	0.113	0.132	0.0995	0.0655	0.017	0.1275	0.065	0.0645	0.0375
CCRC-M111	0.009	0.0125	0.0145	0.0205	0.002	0.004	0.0215	0.0225	0.0245	0.006	0.033	0.0345	0.021	0.02	0.02	0.0065	0.026	0.0065	0.0295	0.007	0	0.003	0.023	0.0485	0.0215	0.002	0.009	0.0145	0.0335	0.0545	0.0325	0.0375	0.0365	0.0195	0	0.006	0.012	0.0225	0.0065
CCRC-M108	0.001	0.202	0.1235	0.1065	0.095	0	0.1885	0.154	0.178	0.088	0.2315	0.2095	0.142	0.143	0.1515	0.217	0.2085	0.1125	0.139	0.068	0	0.1035	0.1325	0.127	0.149	0	0.0785	0.061	0.0505	0.186	0.1635	0.1885	0.0755	0.118	0	0.1225	0.0765	0.0805	0.0305
CCRC-M109	0.128	0.161	0.131	0.101	0.106	0.13	0.1885	0.1525	0.1735	0.0915	0.1865	0.2035	0.104	0.1215	0.1215	0.172	0.1645	0.089	0.1415	0.0645	0.01	0.0975	0.135	0.116	0.1245	0.002	0.061	0.096	0.0565	0.1895	0.123	0.143	0.076	0.126	0.012	0.0895	0.08	0.087	0.038
CCRC-M102	0.2495	0.3105	0.3195	0.3055	0.2465	0.2785	0.337	0.2785	0.3135	0.1785	0.274	0.304	0.1695	0.1855	0.234	0.2505	0.239	0.2115	0.3015	0.1165	0.031	0.158	0.223	0.1585	0.242	0.026	0.128	0.126	0.061	0.273	0.197	0.223	0.1335	0.143	0.037	0.18	0.126	0.1325	0.1235
CCRC-M39	0.1635	0.2305	0.2335	0.2415	0.1665	0.1975	0.234	0.2025	0.2285	0.141	0.2565	0.226	0.1275	0.17	0.1875	0.2135	0.1955	0.1825	0.1945	0.112	0.015	0.123	0.1365	0.1185	0.1535	0.009	0.0965	0.111	0.024	0.1705	0.1315	0.1465	0.106	0.142	0.017	0.138	0.0565	0.088	0.086
CCRC-M106	0.4195	0.447	0.4855	0.4255	0.4075	0.4675	0.528	0.5125	0.5465	0.3355	0.466	0.53	0.4015	0.3875	0.439	0.425	0.443	0.3735	0.4805	0.2315	0.024	0.3155	0.4175	0.3615	0.544	0	0.3335	0.2155	0.1155	0.439	0.431	0.406	0.264	0.3635	0.02	0.3435	0.2345	0.236	0.194
CCRC-M84	0	0.197	0.2205	0.2285	0.1575	0	0.22	0.1985	0.1895	0.0945	0.1625	0.202	0.1175	0.1315	0.1605	0.15	0.1485	0.1175	0.1635	0.0885	0	0.0945	0.0925	0.107	0.1345	0	0.0375	0.056	0.0255	0.1565	0.1195	0.1405	0.086	0.122	0	0.0945	0.0335	0.086	0.042
CCRC-M1	0.35	0.4345	0.4385	0.3965	0.38	0.355	0.513	0.482	0.451	0.2895	0.419	0.466	0.321	0.3725	0.381	0.3935	0.415	0.3345	0.45	0.2985	0.0495	0.256	0.2805	0.3115	0.4405	0.0305	0.2475	0.28	0.1185	0.4315	0.4015	0.3935	0.275	0.389	0.0575	0.28	0.1705	0.172	0.155
CCRC-M40	0.0165	0	0.074	0.026	0.0555	0.0265	0.082	0.08	0.027	0	0.0115	0.032	0.1045	0.001	0.0335	0	0.0405	0.076	0	0.022	0	0.1425	0.026	0.063	0.133	0.1035	0.055	0.0805	0.137	0.163	0.131	0.129	0.0525	0.1325	0.0865	0.1135	0.105	0.0785	0.0795
CCRC-M119	0.0465	0.0625	0.105	0.12	0.045	0.0815	0.0895	0.068	0.08	0.034	0.0845	0.0625	0.038	0.038	0.0735	0.0745	0.0765	0.066	0.066	0.023	0.0185	0.0305	0.0175	0	0.051	0.0215	0.0235	0	0.0195	0.06	0.0385	0.0345	0.019	0	0.0365	0.0595	0.0415	0.007	0.005
CCRC-M115	0.0305	0.046	0.1055	0.1295	0.007	0.0245	0	0.019	0.02	0.0075	0.018	0	0	0.0075	0.019	0.013	0.026	0.0155	0.007	0.0305	0.0205	0.021	0.0055	0	0.015	0.0025	0.0085	0.0085	0	0.017	0.006	0.005	0.004	0.0025	0.0075	0.011	0.0055	0	0
CCRC-M110	0	0	0.0055	0	0.002	0	0.0065	0	0	0	0.007	0	0	0	0.016	0	0.012	0	0	0	0	0	0	0.0155	0	0	0	0	0	0	0.017	0.006	0.03	0	0	0	0	0	0
CCRC-M105	0.019	0.03	0.038	0.036	0.0055	0.017	0.0125	0.016	0.014	0.007	0.025	0.0095	0.0125	0.002	0.027	0.036	0.022	0.03	0.012	0.008	0.0005	0	0.0105	0.0115	0.0155	0	0.0105	0.011	0.019	0.0115	0.016	0.015	0.016	0.019	0.0065	0.0095	0.0105	0.011	0.014
CCRC-M117	0.2115	0.2625	0.562	0.498	0.2155	0.3065	0.2665	0.2635	0.3155	0.15	0.29	0.2485	0.1945	0.203	0.269	0.2555	0.262	0.443	0.2635	0.089	0.0875	0.091	0.0925	0.115	0.19	0.0965	0.1275	0.081	0.13	0.176	0.126	0.136	0.112	0.102	0.1485	0.191	0.1105	0.098	0.079
CCRC-M113	0.2055	0.3305	0.31	0.281	0.179	0.3065	0.216	0.237	0.284	0.157	0.2785	0.207	0.173	0.158	0.2965	0.2875	0.3005	0.218	0.277	0.08	0.1735	0.087	0.0865	0.2065	0.2175	0.1365	0.0875	0.1735	0.1165	0.2095	0.145	0.163	0.1355	0.1895	0.1525	0.109	0.1195	0.1345	0.1055
CCRC-M120	0.07	0.1075	0.1985	0.2035	0.066	0.113	0.138	0.095	0.12	0.0545	0.124	0.072	0.061	0.0615	0.118	0.1475	0.127	0.1615	0.107	0.0175	0.014	0.0215	0.017	0.023	0.057	0.032	0.032	0.0175	0.015	0.029	0.027	0.015	0.0195	0.0245	0.04	0.0355	0.03	0.0085	0.0055
CCRC-M118	0.1285	0.208	0.3105	0.3075	0.1395	0.2125	0.196	0.1685	0.1995	0.1055	0.207	0.155	0.1095	0.1045	0.178	0.201	0.178	0.2465	0.2135	0.0405	0.078	0.0575	0.0665	0.044	0.0935	0.075	0.0735	0.0395	0.0625	0.0625	0.061	0.072	0.042	0.0415	0.086	0.0905	0.0725	0.033	0.036
CCRC-M116	0	0.429	0.549	0.52	0.405	0	0.504	0.4745	0.5115	0.2815	0.475	0.442	0.358	0.3195	0.439	0.407	0.46	0.429	0.5055	0.1865	0.259	0.245	0.237	0.2505	0.4175	0.266	0.232	0.2345	0.298	0.3405	0.238	0.301	0.2005	0.2575	0.248	0.316	0.219	0.2195	0.2025
CCRC-M114	0.595	0.5685	0.731	0.691	0.592	0.651	0.6785	0.6645	0.7005	0.4765	0.66	0.6885	0.6	0.4765	0.644	0.6095	0.675	0.657	0.6715	0.4115	0.4955	0.473	0.4975	0.4315	0.613	0.4845	0.4425	0.411	0.5515	0.55	0.426	0.511	0.393	0.512	0.4615	0.549	0.4625	0.394	0.343
CCRC-M154	0.6195	0.636	0.6835	0.6765	0.6475	0.6625	0.6725	0.688	0.614	0.483	0.662	0.6485	0.5835	0.476	0.63	0.633	0.655	0.5725	0.644	0.463	0.5185	0.5225	0.641	0.4705	0.5655	0.5935	0.671	0.5055	0.5285	0.6485	0.4825	0.5285	0.4615	0.5815	0.5695	0.5775	0.623	0.5005	0.4585
CCRC-M150	0.6115	0.619	0.757	0.741	0.6895	0.6335	0.755	0.8095	0.7135	0.4875	0.679	0.723	0.6605	0.5235	0.693	0.607	0.748	0.741	0.7205	0.4855	0.5245	0.611	0.633	0.5315	0.64	0.6535	0.655	0.62	0.675	0.699	0.668	0.636	0.4845	0.625	0.5515	0.654	0.77	0.5325	0.5005
MAC265	0	0	0.0095	0.0045	0	0	0	0.0035	0	0.0055	0.006	0	0	0.0085	0.013	0.0005	0.016	0.0065	0	0	0.022	0.013	0.016	0	0.0075	0.031	0	0	0	0.0085	0.017	0.011	0	0.0035	0.01	0.007	0.004	0	0
CCRC-M97	0.079	0.1025	0.0975	0.1205	0.0625	0.089	0.0895	0.079	0.085	0.0535	0.09	0.0465	0.0795	0.0455	0.09	0.0895	0.122	0.0925	0.1	0.0305	0.0735	0.0695	0.0735	0.0785	0.0875	0.0465	0.0675	0.032	0.043	0.1095	0.1185	0.1155	0.0715	0.07	0.0685	0.0955	0.1015	0.0465	0.0655
CCRC-M98	0	0	0.0065	0	0	0	0	0	0	0	0	0	0	0	0	0	0	0.0345	0	0	0	0	0	0	0	0	0.0005	0	0	0	0	0	0	0	0	0	0	0	0
CCRC-M94	0	0	0.0135	0.0035	0	0	0.002	0	0	0	0	0	0.002	0	0.0025	0.0045	0.0035	0.0045	0	0	0	0	0	0.0125	0	0	0	0	0	0	0	0	0	0	0.0005	0	0.0045	0.0005	0
CCRC-M5	0.001	0	0.002	0.005	0	0.001	0	0	0	0	0.008	0	0	0	0.003	0	0.006	0.001	0	0	0	0.001	0	0	0.001	0	0	0	0	0.001	0.0015	0.0005	0	0.0055	0	0.005	0	0	0
CCRC-M2	0	0.0025	0.008	0.011	0	0.0015	0	0.0005	0	0	0.0065	0	0	0	0.0105	0.0015	0.0165	0.006	0.0035	0.007	0.0055	0.0355	0.0135	0	0.0275	0.0095	0.0495	0	0.0085	0.0095	0.0115	0.0115	0	0	0.0395	0.0365	0.0225	0.0065	0.0055
CCRC-M23	0.0025	0.0125	0.0165	0.0195	0	0.0475	0.0085	0.012	0.017	0.019	0.0025	0	0	0.009	0.0095	0.0185	0.0065	0.0195	0.001	0	0	0	0	0.001	0	0	0	0	0	0	0	0	0.0025	0	0.004	0	0	0	0
CCRC-M17	0.012	0	0.01	0.007	0	0.002	0	0	0	0	0.004	0	0.0015	0	0.008	0.024	0.009	0.003	0	0	0	0	0	0	0.004	0.0045	0.0015	0.005	0.007	0.003	0	0.0105	0	0.009	0.0065	0.0095	0	0	0
CCRC-M19	0	0	0.008	3.47e-18	0	0	0	0.01	0	0	0.001	0	0	0	0.002	0.275	0.003	0	0.001	0	0	0	0	0.015	0.003	0	0	0	0.0085	0.008	0	0.0015	0.001	0.0015	0	0	0	0	0
CCRC-M18	0	0	0.003	0.004	0	0	0	0	0	0	0.004	0	0	0	0.006	0.0045	0.02	0.008	0	0.0005	0	0	0	0	0	0	0	0.005	0	0	0.0065	0.0065	0.001	0	0	0	0	0	0
CCRC-M56	0	0	0.0125	0.0035	0	0	0	0	0	0.006	0.005	0.007	0.008	0.001	0.005	0.002	0.009	0.0125	0	0.001	0	0	0	0.0075	0	0	0	0	0.0045	0	0.0025	0.0075	0	0	0.001	0	0	0.003	0
CCRC-M16	0.001	0.0015	0.0055	0.0055	0	0	0	0.0055	0	0.0005	0.008	0	0	0	0	0.0025	0.009	0.0055	0	0	0	0	0	0.003	0	0	0	0	0.0035	0	0	0	0	0.0085	0	0	0	0	0
JIM137	0	0	0	0	0	0	0	0	0	0	0	0.014	0	0.014	0	0	0.0035	0	0	0	0.014	0.0075	0	0.0115	0	0.009	0	0	0.016	0	0	0.0085	0	0	0.001	0	0	0	0
JIM101	0	0.003	0.024	0.015	0.033	0.005	0.0315	0.0115	0.0445	0.0015	0.0375	0.0175	0.004	0.0085	0.0385	0.007	0.0355	0.028	0.0495	0.0205	0.1565	0.0395	0.113	0.031	0.049	0.0405	0.081	0.0585	0.049	0.087	0.0645	0.0495	0.024	0.0195	0.0455	0.0875	0.119	0.106	0.059
CCRC-M61	0	0.0295	0.0145	0.0135	0.021	0	0.017	0.001	0.031	0.0025	0.0185	0	0	0	0.0285	0.0425	0.0195	0.0005	0.037	0.0255	0.0675	0.0215	0.042	0.0635	0.0355	0	0.055	0.0105	0.018	0.0325	0.0305	0.0325	0.0305	0	0.0325	0.0645	0.056	0.0665	0.0385
CCRC-M30	0	0	0	0	0	0	0	0	0	0	0	0	0	0	0	0	0	0	0	0	0	0	0	0	0	0	0	0.006	0	0	0	0	0.007	0	0	0.0075	0	0	0
CCRC-M75	0	0	0	0	0	0	0	0	0	0	0	0	0	0	0.0055	0.0005	0.0005	0	0	0	0	0	0	0.0135	0	0	0.0035	0.0065	0	0	0	0	0	0	0	0.004	0	0	0
CCRC-M70	0	0	0	0	0	0	0	0	0	0	0	0	0	0	0	0	0	0	0	0	0	0	0	0.001	0	0	0	0	0	0	0	0.0015	0.0015	0	0	0	0	0	0
CCRC-M74	0	0	0	0	0	0	0	0.0015	0.0055	0	0.0025	0.0075	3.47e-18	0	0.0045	0.005	0.0055	0	0	0.002	0	0	0	0.027	0.0025	0	0.0075	0	0.005	0	0	0.001	0	0	0	0.0005	0	0	0
JIM93	0	0	0.0125	0.0005	0.0015	0	0	0.0085	0	0	0.007	0.0025	0.0045	0.0015	0.004	0	0.008	0.0025	0	0.0015	0.0115	0.019	0.021	0.012	0.001	0.0105	0.009	0	0.0045	0.006	0.011	0.003	0.001	0	0.0105	0.004	0.028	0.011	0
JIM94	0	0	0.0215	0.0015	0.008	0	0	0.012	0.005	0	0.0005	0	0.006	0	0.0055	0	0.0105	0.0045	0.005	0	0.0095	0.025	0.0245	0.0055	0.008	0.0105	0.0125	0	0.0155	0.018	0.015	0.024	0	0	0.0075	0.007	0.0365	0.004	0
JIM11	0	0	0.0085	0.0085	0.006	0	0	0.0075	0.0025	0	0.015	0	0	0.009	0.009	0	0.008	0.0065	0.0015	0	0.0005	0.018	0.004	0.0055	0.0185	0.0085	0.008	0	0.021	0.0235	0.0045	0	0	0	0	0.013	0.017	0.0145	0
MAC204	0.0045	0.0015	0.008	0.005	0.0135	0.0055	0.0145	0.009	0.003	0	0	0.0045	0	0	0	0	0.015	0	0.012	0	0.0355	0.012	0.0085	0.0105	0.004	0.0435	0	0.0095	0.003	0.019	0.017	0.033	0	0.0185	0.0165	0.009	0.0105	0	0
JIM20	0.0015	0	0.003	0.013	0	0	0	0.0065	0.0045	0	0.002	0	0	0	0.001	0	0.006	0.005	0.0015	0	0.0015	0.017	0.0195	0.015	0.005	0.0165	0.0145	0	0.0185	0.023	0.0095	0	0	0	0	0.002	0.0185	0.0015	0
JIM14	0.0935	0.088	0.136	0.19	0.0495	0.1265	0.187	0.1065	0.1385	0.081	0.0665	0.108	0.0755	0.085	0.0945	0.098	0.1555	0.1	0.1085	0.074	0.0885	0.088	0.1	0.0355	0.1635	0.0935	0.111	0.067	0.054	0.1315	0.128	0.108	0.03	0.076	0.1065	0.128	0.14	0.052	0.065
MAC207	0.02	0.0415	0.0475	0.0665	0.0265	0.033	0.0395	0.0515	0.0395	0.0055	0.044	0.0355	0.0435	0.0255	0.038	0.0315	0.049	0.0385	0.0425	0	0.0415	0	0.038	0.0275	0.0125	0.0425	0.012	0.0265	0.0255	0.0065	0.011	0.021	0.008	0.0145	0.0175	0.0055	0.031	0.003	0.001
JIM19	0.0005	0	0.022	0.003	0	0.0015	0	0	0	0	0.0015	0	0	0	0	0	0.0115	0	0.0005	0.0015	0.014	0.0255	0.034	0.0045	0.0095	0.025	0.031	0	0.0215	0.0195	0	0.01	0.0045	0	0.004	0.0265	0.027	0.0275	0
JIM12	0.005	0	0.02	0	0	0	0	0.0075	0	0	0	0	0	0.005	0	0	0.005	0.002	0	0	0.005	0.0115	0.0005	0.1205	0	0.017	0.0075	0	0.0085	0.0115	0	0.0095	0	0	0.002	0.0155	0.0185	0.006	0
CCRC-M133	0.263	0.4305	0.538	0.532	0.182	0.527	0.2955	0.281	0.36	0.191	0.4035	0.2265	0.161	0.25	0.4375	0.4295	0.4665	0.453	0.31	0.09	0.08	0.061	0.089	0.108	0.172	0.098	0.116	0.11	0.0965	0.141	0.071	0.091	0.0515	0.143	0.108	0.129	0.097	0.1885	0.0595
CCRC-M107	0.239	0.2965	0.3315	0.1975	0.234	0.394	0.3895	0.3945	0.4645	0.2885	0.321	0.2915	0.236	0.2845	0.359	0.3685	0.377	0.2805	0.4165	0.1215	0.1395	0.111	0.133	0.209	0.282	0.1815	0.162	0.162	0.2005	0.205	0.156	0.177	0.1095	0.127	0.1525	0.238	0.218	0.1595	0.1125
JIM4	0.0135	0.0095	0.0305	0.0345	0.021	0.0185	0.029	0.021	0.027	0.0065	0.0215	0.012	0.015	0.0145	0.0315	0.0195	0.0525	0.0285	0.018	0.0155	0.0335	0.029	0.0535	0.031	0.058	0.0465	0.0495	0.037	0.215	0.061	0.048	0.051	0.0165	0.048	0.0505	0.051	0.0645	0.0315	0.0215
CCRC-M31	0.024	0.0355	0.0545	0.0465	0.04	0.045	0.0745	0.0755	0.0615	0.042	0.038	0.0405	0.028	0.052	0.044	0.0555	0.055	0.0495	0.0665	0.044	0.0235	0.0345	0.038	0.0475	0.0785	0.0325	0.049	0.0265	0.0165	0.0925	0.0605	0.0665	0.0735	0.0445	0.0465	0.0735	0.036	0.0465	0.0515
JIM17	0.072	0.0595	0.081	0.117	0.0455	0.048	0.05	0.046	0.036	0.0195	0.049	0.028	0.0245	0.0335	0.035	0.0335	0.049	0.036	0.045	0.0445	0.0655	0.0505	0.075	0	0.063	0.0485	0.029	0.0065	0.029	0.048	0.0365	0.0675	0.02	0.0495	0.0295	0.0425	0.029	0.039	0.022
CCRC-M26	0.004	0.0115	0.0235	0.0135	0.001	0.013	0.0085	0.018	0.017	0.0115	0.008	0.0015	0.007	0.0075	0.007	0.0165	0.022	0.0285	0.016	0.0125	0.0065	0.015	0	0.029	0.0425	0.0045	0.0295	0.0235	0.04	0.0295	0.024	0.029	0.0205	0.0315	0.0295	0.029	0.0005	0.0085	0.0185
JIM15	0.016	0.018	0.0465	0.0455	0.0285	0.044	0.057	0.0515	0.0505	0.039	0.0345	0.027	0.0165	0.037	0.0485	0.053	0.0745	0.0505	0.0545	0.032	0.047	0.029	0.052	0.0115	0.0985	0.055	0.049	0.0425	0.031	0.1065	0.0815	0.0895	0.0435	0.0655	0.07	0.094	0.077	0.0695	0.0515
JIM8	0.013	0.0005	0.0305	0.0185	0	0.028	0.024	0.0345	0.0265	0.0185	0.017	0.009	0.0055	0.0175	0.03	0.0275	0.055	0.0235	0.0265	0.0125	0.0265	0.028	0.041	0.0265	0.0695	0.0595	0.036	0	0.0285	0.0685	0.0515	0.0315	0.0235	0.0075	0.0555	0.062	0.059	0.0295	0.0305
CCRC-M85	0.0175	0.032	0.045	0.042	0.011	0.0515	0.045	0.061	0.061	0.035	0.0275	0.056	0.03	0.03	0.0745	0.072	0.0755	0.06	0.055	0.019	0.016	0.023	0.018	0.0135	0.095	0.03	0.042	0.036	0.0565	0.089	0.0605	0.0525	0.0115	0.048	0.049	0.087	0.045	0.0205	0.0025
CCRC-M81	0.0015	0.0155	0.0275	0.0345	0.387	0.0325	0.432	0.4525	0.4625	0.274	0.0085	0.484	0.381	0.321	0.0565	0.0595	0.0485	0.0375	0.4355	0.272	0.022	0.0835	0	0	0.2785	0.03	0.0495	0.04	0.032	0.3465	0.0485	0.0715	0.041	0.047	0.046	0.1145	0.0155	0.052	0.03
MAC266	0	0	0	0	0.003	0.0075	0.0145	0.0015	0	0.007	0.0065	0.0005	0.002	0.009	0.0055	0	0.0135	0	0	0	0.0195	0	0.0205	0	0.0065	0.0275	0.0185	0	0.013	0.0215	0.0055	0	0	0	0.0065	0.0095	0.0135	0	0
PN16.4B4	0	0	0.021	0.012	0	0.0075	0.0245	0.0145	0.0095	0.0085	0.0705	0.0205	0.002	0.0125	0.0535	0.0095	0.0665	0.014	0.0135	0.0065	0.0035	0.008	0.0045	0.0285	0.018	0.0165	0.0115	0.002	0.0105	0.028	0.0095	0.0035	0.0015	0.005	0.0155	0.035	0.0325	0.0265	0
CCRC-M131	0.206	0.381	0.398	0.341	0.251	0.459	0.3905	0.399	0.391	0.281	0.282	0.2065	0.138	0.253	0.292	0.32	0.287	0.238	0.389	0.076	0.0785	0.0545	0.051	0.0685	0.1865	0.1255	0.099	0.1265	0.054	0.1155	0.063	0.084	0.043	0.1535	0.1125	0.0585	0.07	0.059	0.047
CCRC-M38	0.1145	0.236	0.3095	0.3035	0.1465	0.2965	0.282	0.2075	0.2655	0.1865	0.2425	0.175	0.0945	0.1625	0.2155	0.199	0.2385	0.2415	0.2535	0.0365	0.031	0.042	0.0365	0.044	0.1195	0.087	0.0885	0.061	0.0065	0.0905	0.0495	0.0555	0.0155	0.021	0.068	0.083	0.0355	0.0125	0.0155
JIM5	0.0785	0.1615	0.274	0.247	0.1275	0.2845	0.2135	0.2255	0.2285	0.172	0.144	0.1655	0.1115	0.137	0.188	0.1835	0.231	0.225	0.1535	0.035	0.1055	0.066	0.0455	0.0405	0.1615	0.2345	0.1705	0.0455	0.038	0.1035	0.041	0.047	0.0135	0.0015	0.1285	0.136	0.1055	0.0515	0.0235
CCRC-M69	0	0.0175	0.0385	0.0315	0	0.0265	0.0095	0.0195	0.0145	0.0185	0	0	0	0.0115	0.014	0.0095	0.011	0.0165	0.0025	0.0015	0	0	0	0.0045	0	0	0	0.003	0	0	0	0	0	0	0.0025	0	0	0	0
CCRC-M35	0.064	0.111	0.1825	0.1945	0.0595	0.142	0.1205	0.1155	0.1245	0.0895	0.094	0.0675	0.0455	0.0855	0.082	0.087	0.09	0.1345	0.1135	0.0385	0.041	0.03	0	0.0605	0.075	0.061	0.045	0.053	0.046	0.036	0.0275	0.0165	0.041	0.04	0.08	0.064	0.006	0.054	0.036
CCRC-M36	0	0.087	0.111	0.139	0.054	0	0.123	0.1125	0.0965	0.069	0.0695	0.069	0.011	0.065	0.0435	0.055	0.0605	0.079	0.0975	0.015	0.0205	0.0145	0	0.0365	0.045	0.0325	0	0.025	0.0115	0.027	0.0255	0.0295	0.0105	0.017	0.0285	0.0305	0	0.0065	0.0005
CCRC-M14	0.3175	0.382	0.4295	0.4285	0.271	0.3765	0.3435	0.348	0.314	0.2825	0.3635	0.2585	0.222	0.2965	0.3255	0.315	0.3745	0.3375	0.323	0.1935	0.258	0.233	0.2165	0.288	0.336	0.364	0.1865	0.208	0.148	0.245	0.1725	0.2315	0.155	0.26	0.235	0.317	0.2195	0.17	0.195
CCRC-M129	0.037	0.107	0.1125	0.1075	0.052	0.093	0.0845	0.0715	0.0825	0.07	0.0675	0.0455	0.019	0.037	0.0645	0.068	0.0755	0.0685	0.0885	0.019	0.0165	0.0115	0	0.014	0.027	0.0145	0.01	0	0	0.019	0.003	0.005	0.019	0	0.0085	0.0085	0.023	0	0
CCRC-M72	0	0.0505	0.064	0.069	0.0285	0	0.059	0.0395	0.0295	0.018	0.028	0.025	0.0045	0.013	0.025	0.0345	0.039	0.042	0.0195	0.008	0.0025	0.0745	0	0.034	0.1505	0.0095	0.002	0.015	0.024	0.1365	0.0135	0.0175	0.013	0	0.0085	0.0755	0	0.006	0
CCRC-M34	0	0	0	0	0	0	0	0	0	0	0	0	0	0	0	0	0	0	0	0	0	0	0	0.0125	0	0	0	0	0	0	0	0	0	0	0	0	0	0	0
JIM136	0	0	0	0	0.0095	0	0	0	0	0	0.0015	0	0	0.0115	0	0	0.0115	0	0	0	0.0145	0.0155	0	0.008	0.001	0.0405	0	0.0195	0.031	0.015	0	0	0	0.0065	0.0055	0	0.0025	0.011	0
JIM7	0.006	0	0.0055	0.0005	0	0.004	0	0	0	0	0.003	0	0	0	0.005	0	0.006	0.0055	0	0	0	0	0	0.0065	0.0035	0.0025	0.011	0	0.012	0	0.0135	0	0	0	0.0085	0	0	0	0
JIM133	0.023	0.0375	0.0295	0.0205	0.001	0.041	0.0375	0.042	0.027	0.0315	0.0135	0.0155	0.025	0.0435	0.0495	0.0555	0.0855	0.0425	0.029	0	0.0505	0.0465	0.0385	0.0575	0.042	0.0845	0.0525	0.0415	0.072	0.014	0.0205	0.0535	0.04	0.0335	0.0255	0.0595	0.0725	0.042	0.041
JIM13	0.1625	0.173	0.2005	0.2105	0.213	0.2475	0.305	0.2695	0.2085	0.1855	0.181	0.183	0.179	0.1385	0.204	0.183	0.233	0.1895	0.2655	0.1195	0.214	0.1915	0.2905	0.0035	0.3635	0.193	0.2235	0.1245	0.087	0.3675	0.259	0.25	0.0805	0.1565	0.177	0.3065	0.3595	0.1105	0.1915
CCRC-M92	0	0.007	0.0185	0.0145	0	0	0.0045	0.0205	0.0075	0.007	0.0065	0.0035	0.006	0.016	0.0195	0.03	0.0295	0.0345	0.0115	0.003	0	0.0015	0	0.0785	0.02	0.0065	0.008	0.023	0.0205	0.02	0.0195	0.0205	0.003	0.008	0.0075	0.0195	0.011	0.007	0
CCRC-M91	0	0.002	0.0215	0.0055	0	0.0055	0.0085	0.0095	0.0035	0.002	0.0055	0.0015	0.008	0	0.0195	0.028	0.0265	0.0205	0.0035	0.001	0	0.0015	0.002	0.0315	0.0125	0	0.035	0.016	0.0105	0.0095	0.0025	0.0145	0.0175	0.029	0.0115	0.0445	0.026	0.0115	0.0215
CCRC-M78	0.029	0.089	0.086	0.093	0.021	0.096	0.095	0.088	0.102	0.0615	0.0505	0.08	0.044	0.0575	0.0795	0.142	0.1165	0.073	0.094	0.0535	0.067	0.0515	0.0015	0.041	0.163	0.079	0.0005	0.0725	0.072	0.177	0.1105	0.1245	0.106	0.1635	0.143	0.1575	0.0005	0.114	0.1
CCRC-M60	0.0875	0.147	0.2065	0.1805	0.0935	0.1285	0.248	0.1995	0.1995	0.1225	0.1985	0.178	0.1125	0.1205	0.1705	0.221	0.2805	0.1535	0.2245	0.1365	0.1685	0.1635	0.0015	0.24	0.2645	0.1465	0.0005	0.107	0.0875	0.1945	0.2255	0.2735	0.14	0.179	0.1865	0.2455	0.0015	0.106	0.152
CCRC-M41	0.099	0.164	0.194	0.198	0.11	0.204	0.2245	0.1735	0.1835	0.0775	0.1895	0.1445	0.121	0.0775	0.1915	0.205	0.2215	0.178	0.1625	0.0905	0.0805	0.044	0.001	0.112	0.187	0.1525	0	0.08	0.052	0.169	0.233	0.239	0.083	0.142	0.1765	0.079	0	0.068	0.139
CCRC-M80	0.221	0.263	0.3485	0.3595	0.1795	0.346	0.3675	0.3675	0.3715	0.2245	0.3285	0.2525	0.2365	0.2435	0.3225	0.325	0.4145	0.2605	0.3405	0.2555	0.256	0.262	0.299	0.307	0.448	0.28	0.372	0.309	0	0.386	0.367	0.384	0.356	0.465	0.334	0.412	0.397	0.345	0.309
CCRC-M79	0.2415	0.2735	0.3475	0.3525	0.1715	0.3295	0.338	0.3635	0.3655	0.2345	0.276	0.271	0.2255	0.2275	0.311	0.3025	0.32	0.2525	0.3725	0.2495	0.261	0.2365	0.2925	0.4125	0.435	0.284	0.3465	0.283	0.2755	0.37	0.3595	0.3505	0.3125	0.372	0.347	0.3765	0.3495	0.3495	0.3375
CCRC-M44	0.0665	0.13	0.1705	0.1795	0.056	0.1515	0.146	0.1645	0.1955	0.091	0.151	0.103	0.08	0.083	0.167	0.179	0.199	0.1225	0.1705	0.106	0.088	0.094	0.1015	0.184	0.238	0.127	0.1345	0.112	0.123	0.175	0.1615	0.1875	0.1275	0.154	0.147	0.197	0.1365	0.1555	0.1235
CCRC-M33	0.06	0.1145	0.119	0.14	0.0525	0.146	0.158	0.131	0.147	0.0735	0.115	0.12	0.0735	0.0935	0.084	0.1575	0.138	0.11	0.139	0.0945	0.1065	0.0795	0.129	0.11	0.215	0.1275	0.134	0.075	0.1125	0.155	0.198	0.196	0.133	0.137	0.1585	0.1865	0.134	0.145	0.151
CCRC-M32	0.0295	0.103	0.095	0.122	0.04	0.1135	0.0965	0.1005	0.1045	0.057	0.052	0.1075	0.06	0.06	0.07	0.121	0.096	0.08	0.1115	0.066	0.0445	0.0575	0.0015	0.0605	0.151	0.0835	0.0015	0.0295	0.0425	0.084	0.094	0.105	0.0535	0.0565	0.0965	0.1295	0.0015	0.0585	0.0625
CCRC-M13	0.222	0.352	0.3605	0.3785	0.189	0.39	0.435	0.407	0.417	0.268	0.2915	0.225	0.22	0.28	0.3315	0.339	0.4235	0.2575	0.361	0.247	0.261	0.203	0.331	0.4175	0.406	0.306	0.331	0.3645	0.431	0.5	0.4595	0.4785	0.342	0.5215	0.397	0.372	0.389	0.289	0.31
CCRC-M42	0.059	0.157	0.128	0.182	0.065	0.151	0.17	0.146	0.161	0.0805	0.1655	0.071	0.09	0.1135	0.1515	0.21	0.1635	0.115	0.149	0.1085	0.1185	0.1035	0.147	0.1815	0.2265	0.1485	0.168	0.14	0.108	0.2055	0.1925	0.1785	0.1555	0.188	0.1775	0.2105	0.169	0.1465	0.1515
CCRC-M24	0.111	0.145	0.257	0.246	0.1335	0.219	0.266	0.2245	0.2685	0.175	0.173	0.204	0.1565	0.141	0.225	0.222	0.203	0.179	0.2495	0.183	0.122	0.155	0.1665	0.1765	0.2235	0.176	0.1795	0.2015	0.3	0.2185	0.2115	0.1995	0.1695	0.2735	0.202	0.186	0.1735	0.2735	0.2245
CCRC-M12	0.175	0.2375	0.241	0.273	0.0665	0.262	0.308	0.279	0.232	0.187	0.1365	0.189	0.1315	0.188	0.2165	0.2835	0.3135	0.203	0.252	0.133	0.07	0.1275	0.0045	0.207	0.2855	0.136	0.0015	0.147	0.1155	0.2485	0.235	0.281	0.191	0.243	0.232	0.2065	0.0015	0.102	0.163
CCRC-M7	0	0.2625	0.282	0.285	0.1295	0	0.313	0.296	0.291	0.185	0.1855	0.242	0.1875	0.218	0.2525	0.3415	0.3505	0.226	0.317	0.187	0.1635	0.219	0.222	0.2585	0.3905	0.2295	0.225	0.261	0.12	0.3805	0.27	0.386	0.351	0.311	0.3085	0.351	0.252	0.214	0.259
CCRC-M77	0.0715	0.1125	0.126	0.201	0.0235	0.1745	0.2265	0.174	0.155	0.071	0.068	0.0915	0.0445	0.074	0.06	0.1515	0.211	0.092	0.18	0.045	0.063	0.034	0.075	0.145	0.198	0.093	0.066	0.054	0.0685	0.125	0.1425	0.1485	0.1395	0.087	0.141	0.133	0.112	0.1025	0.0935
CCRC-M25	0	0.134	0.234	0.233	0.1065	0.0005	0.312	0.2385	0.2585	0	0.185	0.229	0.1395	0	0.208	0.161	0.229	0.196	0.2345	0	0	0.0745	0.0915	0.086	0.128	0.0785	0.0775	0.2105	0.2465	0.137	0.12	0.181	0.1345	0.1955	0.0485	0.1035	0.0975	0.1255	0.0945
CCRC-M9	0.1175	0.144	0.1255	0.0945	0.082	0.1045	0.312	0.216	0.13	0.061	0.143	0.201	0.103	0.107	0.118	0.129	0.253	0.1135	0.169	0.054	0.0805	0.1195	0.082	0.1185	0.0885	0.1015	0.068	0.0705	0.1895	0.1885	0.1075	0.1045	0.0215	0.1415	0.0395	0.0725	0.225	0	0.0555
CCRC-M128	0.0815	0.121	0.187	0.209	0.0595	0.1965	0.2245	0.186	0.195	0.1015	0.15	0.1455	0.0745	0.0945	0.181	0.165	0.255	0.185	0.183	0.1135	0.1405	0.1645	0.141	0.1715	0.2735	0.1965	0.14	0.1505	0.154	0.2215	0.188	0.23	0.131	0.2225	0.1985	0.1825	0.204	0.129	0.138
CCRC-M126	0.1585	0.182	0.262	0.236	0.0705	0.2455	0.296	0.2535	0.2605	0.1375	0.1515	0.199	0.1405	0.1655	0.2325	0.259	0.3555	0.204	0.2685	0.1495	0.119	0.1075	0.1685	0.224	0.3295	0.218	0.1465	0.1875	0.168	0.2065	0.276	0.281	0.1685	0.2445	0.231	0.1845	0.2145	0.1575	0.1765
CCRC-M134	0.234	0.3045	0.371	0.369	0.2415	0.315	0.3945	0.396	0.436	0.2475	0.3375	0.3265	0.2495	0.2395	0.3295	0.3635	0.4795	0.337	0.411	0.2575	0.2395	0.2575	0.332	0.3195	0.405	0.3145	0.315	0.2915	0.37	0.439	0.3665	0.3355	0.2575	0.3715	0.3355	0.3825	0.4	0.3225	0.2705
CCRC-M125	0.001	0.1315	0.2075	0.2035	0.0965	0	0.245	0.2185	0.2245	0.1325	0.1745	0.185	0.1005	0.1275	0.2115	0.2045	0.2935	0.1895	0.2025	0.1285	0.09	0.0985	0.136	0.197	0.2505	0.108	0.129	0.1465	0.1485	0.2035	0.226	0.214	0.135	0.1725	0.174	0.1765	0.166	0.1	0.111
CCRC-M123	0.191	0.217	0.363	0.334	0.1235	0.366	0.3795	0.37	0.369	0.1955	0.257	0.2395	0.1655	0.2335	0.324	0.275	0.409	0.287	0.323	0.1915	0.1655	0.1615	0.2475	0.3	0.389	0.2345	0.2465	0.1905	0.2465	0.279	0.2655	0.2475	0.225	0.2795	0.2615	0.2575	0.3105	0.248	0.249
CCRC-M122	0.225	0.184	0.34	0.322	0.115	0.362	0.349	0.334	0.338	0.205	0.272	0.255	0.159	0.218	0.324	0.271	0.401	0.241	0.291	0.192	0.1405	0.203	0.2315	0.2905	0.3325	0.2315	0.2085	0.2135	0.22	0.2735	0.2455	0.2825	0.291	0.3865	0.2145	0.295	0.2705	0.318	0.209
CCRC-M121	0.185	0.197	0.282	0.29	0.141	0.324	0.3575	0.326	0.343	0.188	0.2035	0.2305	0.202	0.165	0.2495	0.248	0.3385	0.176	0.273	0.192	0.166	0.1855	0.219	0.259	0.3625	0.24	0.25	0.1805	0.2375	0.2905	0.2595	0.2795	0.2555	0.3165	0.278	0.2985	0.304	0.2405	0.2355
CCRC-M112	0.053	0.071	0.0855	0.0755	0.019	0.11	0.0625	0.101	0.115	0.053	0.0605	0.0645	0.052	0.061	0.1055	0.114	0.1675	0.0685	0.102	0.034	0.039	0.035	0.068	0.0965	0.133	0.063	0.046	0.0895	0.0845	0.062	0.112	0.135	0.0655	0.1005	0.079	0.076	0.118	0.0445	0.0525
CCRC-M21	0.0965	0.174	0.223	0.256	0.071	0.2135	0.2525	0.215	0.222	0.14	0.146	0.1075	0.118	0.159	0.21	0.347	0.263	0.167	0.181	0.11	0.0935	0.147	0.002	0.3	0.3165	0.2095	0	0.178	0.162	0.1875	0.248	0.3	0.188	0.281	0.2335	0.246	0.001	0.176	0.229
JIM131	0.1845	0.2375	0.2695	0.2025	0.1645	0.2565	0.2415	0.214	0.309	0.2095	0.187	0.1055	0.1935	0.2745	0.243	0.2585	0.34	0.2235	0.257	0.2085	0.2435	0.204	0.3525	0.2905	0.3035	0.3235	0.3235	0.263	0.2415	0.2765	0.284	0.323	0.2875	0.356	0.3235	0.371	0.3365	0.3085	0.2645
CCRC-M22	0.1335	0.2145	0.258	0.292	0.1765	0.2905	0.379	0.33	0.343	0.1945	0.285	0.174	0.1705	0.2015	0.293	0.2835	0.257	0.23	0.328	0.1785	0.2215	0.2255	0.306	0.259	0.4205	0.2545	0.313	0.264	0.1935	0.4055	0.3195	0.3205	0.272	0.393	0.2915	0.2995	0.333	0.205	0.233
JIM132	0.0385	0.044	0.0705	0.0605	0	0.0645	0.0475	0.046	0.048	0.046	0.0355	0.0165	0.0315	0.063	0.0575	0.073	0.0975	0.0525	0.043	0.007	0.116	0.0475	0.069	0.0965	0.0515	0.125	0.071	0	0.0375	0.0735	0.056	0.068	0.029	0	0.065	0.1085	0.115	0.083	0.014
JIM1	0.067	0.048	0.115	0.146	0.0205	0.113	0.047	0.0515	0.0325	0.072	0.043	0.017	0.0365	0.056	0.073	0.062	0.103	0.049	0.0235	0.074	0.2445	0.127	0.196	0.075	0.1235	0.2245	0.153	0.0395	0.1525	0.1485	0.082	0.087	0.0375	0.1135	0.2355	0.167	0.201	0.0975	0.0625
CCRC-M15	0.094	0.0715	0.114	0.099	0.0535	0.122	0.1195	0.1095	0.1075	0.1225	0.0825	0.0585	0.0655	0.1045	0.0875	0.1215	0.1275	0.093	0.0945	0.1005	0.053	0.0595	0.066	0.0525	0.0565	0.055	0.105	0.0185	0.097	0.0685	0.071	0.063	0.053	0.0775	0.068	0.0825	0.081	0.114	0.074
CCRC-M8	0.098	0.0365	0.131	0.037	0.0825	0.076	0.1855	0.1065	0.0465	0	0.0435	0.0615	0.0525	5.55e-17	0.0845	0.0275	0.1365	0.109	0.0335	0	0	0.028	0	0.017	0.113	0.091	0.0405	0.223	0.0725	0.159	0.1305	0.0955	0.0625	0.126	0.045	0	0.0675	0.0585	0.1245
MH4.3E5	0.0005	0	0.1195	0.1115	0.079	0	0.1855	0.173	0.075	0.0425	0.058	0.1125	0.09	0.1035	0.089	0	0.133	0.0745	0.083	0.0525	0.1005	0.1825	0.1185	0.145	0.1195	0.1745	0.0525	0.2335	0.2375	0.1495	0.1285	0.1195	0.0505	0.1745	0.0835	0.1175	0.1585	0.1025	0.0565
JIM16	0	0	0.0235	0.0235	0.015	0.005	0.0305	0.017	0.01	0.0415	0	0.0085	0	0.0305	0.006	0.0005	0.009	0.0185	0.011	0.0235	0.007	0.0165	0.0105	0.175	0.028	0.002	0.0165	0	0.012	0.036	0.0245	0.0245	0	0	0	0.0145	0.0205	0	0
CCRC-M160	0.655	0.671	0.8665	0.7645	0.7215	0.7	0.608	0.803	0.774	0.505	0.6995	0.596	0.7065	0.563	0.7075	0.66	0.7555	0.7505	0.752	0.521	0.3945	0.6725	0.6945	0.2965	0.679	0.6525	0.6355	0.6165	0.644	0.654	0.6335	0.5775	0.499	0.6195	0.5125	0.6165	0.7605	0.634	0.474
CCRC-M137	0	0.584	0.7015	0.6675	0.646	0	0.693	0.7035	0.6945	0.4345	0.6375	0.714	0.66	0.4595	0.5615	0.603	0.6825	0.6775	0.6695	0.4715	0.4475	0.5665	0.609	0.261	0.6855	0.5225	0.631	0.6265	0.5285	0.6765	0.585	0.635	0.42	0.5655	0.5215	0.5325	0.7	0.429	0.418
CCRC-M152	0.548	0.533	0.6265	0.6605	0.5915	0.603	0.6795	0.7065	0.5835	0.4405	0.5915	0.6135	0.5725	0.4545	0.5655	0.516	0.6255	0.6305	0.6695	0.4255	0.458	0.584	0.5755	0.001	0.589	0.499	0.5405	0.484	0.5625	0.642	0.4265	0.4055	0.412	0.57	0.436	0.53	0.6525	0.443	0.417
CCRC-M149	0	0.6255	0.718	0.707	0.676	0	0.7235	0.744	0.707	0.4615	0.684	0.7405	0.695	0.5325	0.679	0.6185	0.732	0.729	0.67	0.4985	0.526	0.6795	0.622	0.0465	0.7055	0.63	0.614	0.637	0.6525	0.7135	0.689	0.611	0.452	0.592	0.504	0.6555	0.782	0.521	0.489
CCRC-M144	0.594	0.623	0.8065	0.7855	0.6795	0.679	0.7185	0.761	0.738	0.517	0.741	0.7315	0.6875	0.589	0.738	0.614	0.735	0.7465	0.739	0.509	0.578	0.616	0.6685	0.075	0.6385	0.591	0.6455	0.6175	0.5565	0.6765	0.594	0.654	0.524	0.7375	0.601	0.67	0.6705	0.531	0.521
CCRC-M146	0.704	0.6905	0.8345	0.8265	0.737	0.727	0.763	0.81	0.775	0.588	0.7325	0.757	0.701	0.589	0.7565	0.6845	0.7605	0.7765	0.791	0.557	0.7295	0.698	0.797	0.0525	0.714	0.6585	0.698	0.6465	0.719	0.707	0.673	0.701	0.6505	0.7945	0.6015	0.75	0.792	0.6915	0.5125
CCRC-M145	0.686	0.6775	0.7385	0.6725	0.6965	0.681	0.7645	0.729	0.72	0.5385	0.68	0.7145	0.6725	0.5675	0.644	0.6515	0.703	0.6455	0.779	0.5475	0.575	0.632	0.7365	0.017	0.6985	0.604	0.7135	0.6575	0.6215	0.7115	0.5915	0.5845	0.5615	0.6185	0.508	0.59	0.7225	0.4985	0.4935
CCRC-M155	0.7345	0.6905	0.861	0.806	0.726	0.7435	0.748	0.8275	0.8045	0.5685	0.7605	0.715	0.723	0.6045	0.7245	0.6955	0.7695	0.768	0.7915	0.5585	0.649	0.69	0.7545	0.045	0.702	0.665	0.7355	0.6665	0.598	0.717	0.655	0.699	0.524	0.7485	0.563	0.721	0.7485	0.681	0.518
CCRC-M153	0.485	0.59	0.708	0.702	0.5995	0.544	0.7005	0.6265	0.5615	0.4345	0.6375	0.5805	0.5555	0.4805	0.6075	0.535	0.5625	0.629	0.6015	0.3995	0.4565	0.503	0.557	0.533	0.4945	0.4915	0.506	0.4465	0.4585	0.5515	0.4835	0.4945	0.2875	0.5215	0.3985	0.494	0.497	0.3655	0.3185
CCRC-M151	0.5665	0.6005	0.685	0.667	0.5885	0.6015	0.675	0.6035	0.6165	0.4535	0.623	0.623	0.5685	0.4865	0.599	0.6005	0.636	0.623	0.6035	0.4075	0.4495	0.52	0.6115	0.522	0.561	0.4755	0.4625	0.464	0.45	0.597	0.5095	0.5135	0.3135	0.466	0.3815	0.528	0.5155	0.4415	0.3635
CCRC-M148	0.5665	0.5495	0.7255	0.7035	0.6215	0.6265	0.7275	0.7095	0.7015	0.428	0.6565	0.7055	0.6165	0.466	0.6815	0.5945	0.6935	0.6575	0.6745	0.422	0.4505	0.5025	0.565	0.475	0.6075	0.4915	0.49	0.445	0.568	0.5725	0.472	0.516	0.333	0.428	0.3835	0.5275	0.623	0.437	0.349
CCRC-M140	0.647	0.655	0.813	0.609	0.672	0.654	0.7745	0.7605	0.7165	0.5175	0.667	0.6645	0.647	0.5425	0.529	0.674	0.686	0.763	0.7255	0.5225	0.56	0.6565	0.704	0.5805	0.669	0.573	0.648	0.6605	0.6435	0.723	0.6205	0.6105	0.505	0.6905	0.509	0.6475	0.758	0.516	0.518
CCRC-M139	0.58	0.6885	0.8165	0.7485	0.671	0.563	0.7095	0.7675	0.7475	0.515	0.6905	0.6845	0.657	0.591	0.6075	0.6545	0.6715	0.7115	0.7465	0.511	0.5055	0.657	0.7205	0.4795	0.6675	0.5995	0.6455	0.6495	0.667	0.7055	0.622	0.626	0.5125	0.6755	0.5275	0.593	0.7095	0.6615	0.5255
CCRC-M138	0.487	0.587	0.703	0.648	0.594	0.486	0.657	0.658	0.676	0.431	0.5915	0.639	0.572	0.468	0.6145	0.571	0.6375	0.612	0.623	0.414	0.392	0.3785	0.546	0.576	0.568	0.472	0.525	0.5525	0.506	0.586	0.519	0.495	0.2365	0.4775	0.395	0.4955	0.551	0.3705	0.3495
